# Supplementary material for: Revision of the Tanzanian dicynodont Dicynodon huenei (Therapsida: Anomodontia) from the Permian Usili Formation
Source: PeerJ. 2019 Aug 22;7:e7420. doi: 10.7717/peerj.7420 (PMC6708577; doi:10.7717/peerj.7420)
Supplement: Supplemental Information 1 — Data matrix used in phylogenetic analysis. [file peerj-07-7420-s001.txt]

nstates 32
xread
197 107
& [cont]
	Biarmosuchus_tener 0.693 ? 0.261 ? 0.148 0.029 ? ? 5.8 ? ? ? 1.06 ? 0.502 1.87 ? 0.446 ? 0.553 0.426 0.0 ?
	Hipposaurus_boonstrai 0.606 ? 0.263 0.842 0.19 0.046 ? ? 3.5 ? ? ? 1.07 ? 0.539 2.63 0.667 0.367 0.125 ? ? 0.0 0.222
	Archaeosyodon_praeventor ? ? ? ? ? 0.104 ? ? 5.6 ? ? ? ? ? 0.92 ? ? ? ? ? ? ? ?
	Titanophoneus_potens 0.758 ? 0.244 0.7 0.227 0.051 ? ? 6.2 ? ? ? 1.16 ? 0.855 1.62 0.5 0.292 0.274 0.5 ? 0.0 0.343
	Gorgonops_torvus 0.504 ? 0.29 1.15 0.305 0.072 ? ? 8.5 ? ? ? 0.977 ? ? ? ? 0.329 ? ? ? ? ?
	Lycosuchus_vanderrieti 0.509 ? 0.261 0.333 0.352 0.303 ? ? 7.7 0.094 ? ? 1.06 ? 0.595 1.71 0.5 0.333 0.294 ? ? 0.0 0.4
	Glanosuchus_macrops 0.547 ? 0.145 0.25 0.367 0.218 ? ? 5.3 0.05 ? ? 1.02 ? 0.718 2.12 0.545 0.309 0.2 0.833 ? 0.0 0.342
	Biseridens_qilianicus ? ? ? 1.032 ? 0.094 ? ? ? ? ? 11.0 ? ? 0.956 ? ? ? ? ? ? ? ?
	Anomocephalus_africanus ? ? ? ? ? ? ? ? ? ? ? ? ? ? ? ? ? ? ? ? ? ? ?
	Tiarajudens_eccentricus ? ? ? ? ? ? ? ? ? ? ? ? ? ? ? ? ? 0.396 0.164 ? ? ? ?
	Otsheria_netzvetajevi 0.381 5.425 0.231 ? 0.512 0.108 ? 0.181 5.3 0.108 10.95 15.5 0.86 ? ? ? ? ? ? ? ? ? ?
	Ulemica 0.47 5.364 0.125 1.06 0.407 0.102 ? 0.216 4.9 ? 10.905 15.4 1.098 0.294 0.964 1.135 ? ? ? ? ? ? ?
	Suminia_getmanovi 0.336 4.879 0.205 ? 0.23 0.105 ? 0.198 5.0 0.09 10.455 11.6 0.902 0.395 0.899 1.136 0.558 0.299 0.133 0.709 0.966 0.0 0.186
	Patranomodon_nyaphulii 0.29 ? 0.228 0.914 0.272 0.076 ? 0.202 6.0 0.043 11.029 13.7 0.744 0.476 1.25 1.059 ? ? ? ? ? 0.0 ?
	Galeops_whaitsi 0.339 5.325 0.18 ? 0.327 ? ? 0.136 4.1 ? 10.385 ? ? 0.489 0.831 0.968 0.646 0.356 0.181 ? ? ? 0.257
	Galepus_jouberti ? ? ? 0.855 ? ? ? ? ? ? ? ? ? ? ? ? ? 0.351 0.149 ? ? 0.0 ?
	Galechirus_scholtzi ? ? ? ? ? ? ? ? ? ? ? ? ? 0.355 0.865 0.7 ? 0.401 0.206 ? ? 0.0 ?
	Eodicynodon_oelofseni 0.351 ? ? 0.968 0.435 ? 2.47 ? ? ? ? 12.0 ? 0.259 0.708 ? ? ? ? ? ? ? ?
	Eodicynodon_oosthuizeni 0.322 5.555 0.234 0.908 0.518 0.111 2.501 0.14 8.2 0.182 10.457 9.0 0.847 0.253 0.698 1.061 0.446 0.509 0.244 0.3 0.5 0.0 0.475
	Colobodectes_cluveri 0.203 5.714 0.195 ? 0.52 0.269 2.07 0.142 6.6 0.206 10.177 ? 0.948 ? ? ? ? ? ? ? ? ? ?
	Lanthanostegus_mohoii ? ? ? 0.661 ? ? 2.434 ? ? ? ? ? ? ? ? ? ? ? ? ? ? ? ?
	Eosimops_newtoni 0.186 5.89 0.243 0.795 0.541 0.257 2.014 0.126 8.1 0.172 9.402 11.3 0.831 0.402 0.803 0.904 0.633 0.466 0.26 ? ? 0.0 0.444
	Diictodon_feliceps 0.247 5.925 0.223 0.64 0.534 0.273 1.702 0.135 8.0 0.214 9.418 11.9 0.881 0.257 0.742 0.901 0.443 0.486 0.297 0.67 1.388 0.0 0.366
	Robertia_broomiana 0.237 5.863 0.197 0.721 0.555 0.259 1.681 0.108 8.6 0.199 9.417 9.8 0.85 0.132 0.711 0.868 0.487 0.502 0.227 ? ? 0.0 0.309
	Prosictodon_dubei 0.238 5.807 0.171 0.864 0.548 0.228 2.469 0.098 8.1 0.131 9.78 9.3 0.881 ? 0.834 0.637 ? ? ? ? ? ? ?
	Endothiodon_bathystoma 0.335 5.396 0.378 0.268 0.599 0.4 1.457 0.111 8.1 0.147 9.694 7.1 0.988 0.373 0.798 0.73 0.554 0.491 0.406 0.301 0.964 0.0 0.414
	Endothiodon_tolani 0.328 ? ? 0.396 ? 0.025 1.505 0.109 10.6 ? ? ? 0.902 0.319 0.723 0.825 ? ? ? ? ? ? ?
	Niassodon_mfumukasi ? ? ? 0.867 ? ? 1.548 ? 8.4 ? ? 9.5 0.697 0.29 0.859 0.938 ? ? ? 0.214 1.145 ? ?
	Brachyprosopus_broomi 0.231 5.81 0.19 0.998 0.515 0.338 1.847 0.129 6.8 0.15 9.687 10.6 0.898 0.132 0.715 0.824 0.612 0.437 ? ? ? 0.0 0.315
	Pristerodon_mackayi 0.225 5.874 0.184 1.026 0.582 0.222 1.751 0.123 10.0 0.206 9.578 11.2 0.813 0.208 0.723 0.928 0.594 0.43 0.277 0.275 0.5 0.0 0.275
	Emydops 0.22 5.872 0.204 0.906 0.537 0.166 1.646 0.118 9.8 0.176 9.667 9.3 0.84 0.398 0.692 0.955 0.668 0.428 0.23 0.454 1.283 0.0 0.353
	Digalodon_rubidgei 0.354 6.155 0.294 0.899 0.473 0.139 1.565 0.134 ? 0.173 ? ? 0.871 0.293 ? ? ? ? ? ? ? ? ?
	Dicynodontoides 0.269 5.95 0.24 0.764 0.539 0.211 1.492 0.085 8.823 0.181 9.814 11.9 0.887 ? 0.726 0.924 0.304 0.497 ? 0.167 2.5 0.406 0.359
	Kombuisia_frerensis 0.193 5.976 0.202 0.4 0.555 ? 1.589 0.195 ? ? 9.645 ? 0.746 ? 0.684 ? ? ? ? ? ? ? ?
	Myosaurus_gracilis 0.26 5.902 0.275 1.032 0.483 0.108 1.59 0.085 9.6 0.208 9.775 9.6 0.853 0.348 0.958 0.942 0.586 ? ? ? ? ? 0.208
	Cistecephalus_microrhinus 0.279 6.056 0.289 1.139 0.509 0.088 1.49 0.117 9.55 ? 9.965 10.2 0.872 0.38 0.687 0.789 0.485 0.403 0.317 0.754 1.857 0.0 0.324
	Cistecephaloides_boonstrai 0.311 6.047 0.425 1.319 0.372 0.04 ? 0.194 ? ? 10.305 12.5 0.632 0.346 0.796 0.914 ? ? ? ? ? ? ?
	Kawingasaurus_fossilis 0.308 5.933 0.33 1.404 0.34 ? 1.5 0.135 10.7 ? 10.119 10.0 0.836 0.286 ? 0.964 0.298 0.419 ? ? ? ? 0.446
	Daqingshanodon_limbus 0.282 6.112 0.26 0.619 0.442 0.18 1.528 0.08 ? 0.189 9.34 10.3 0.808 0.212 0.677 0.819 ? ? ? ? ? ? ?
	Keyseria_benjamini 0.244 6.155 0.159 1.034 0.605 0.203 1.6 0.083 6.3 ? ? 9.0 0.831 ? ? ? ? ? ? ? ? ? ?
	Rhachiocephalus_magnus 0.329 6.094 0.271 0.738 0.598 0.606 1.48 0.094 8.8 0.143 9.17 12.8 1.011 0.167 0.838 0.777 0.501 0.506 ? ? ? ? 0.372
	Kitchinganomodon_crassus 0.32 6.137 0.318 0.708 0.566 0.752 1.556 0.108 7.4 0.07 9.747 11.1 0.936 0.165 0.843 0.752 ? 0.466 ? ? ? ? ?
	Oudenodon_bainii 0.281 6.054 0.173 0.844 0.609 0.271 1.458 0.092 8.1 0.141 9.219 11.3 0.864 0.264 0.798 0.745 0.57 0.491 0.366 0.514 0.765 0.353 0.411
	Tropidostoma_dubium 0.284 5.989 0.197 0.899 0.565 0.277 1.436 0.098 8.8 0.14 9.106 12.4 0.875 0.237 0.758 0.766 0.531 0.503 ? 0.474 1.368 0.345 0.378
	Australobarbarus 0.333 6.058 0.183 0.697 0.561 0.298 1.324 0.101 6.1 0.16 9.822 13.35 0.882 0.193 0.624 0.694 0.466 0.485 ? 0.848 1.033 0.333 0.391
	Syops_vanhoepeni ? ? ? 0.484 ? 0.343 ? ? ? ? ? ? ? ? ? ? ? ? ? ? ? ? ?
	Odontocyclops_whaitsi 0.376 6.066 0.232 0.988 0.551 0.232 1.448 0.092 10.1 0.131 9.74 12.3 0.929 0.213 0.787 0.731 0.551 0.518 0.427 0.435 1.13 0.426 0.491
	Idelesaurus_tataricus 0.367 5.967 0.175 1.022 0.5 0.174 1.497 0.107 8.25 0.173 10.118 13.5 0.969 0.204 0.693 0.764 ? ? ? ? ? ? ?
	Aulacephalodon_bainii 0.3 6.089 0.323 0.892 0.583 0.204 1.425 0.117 6.8 0.122 9.48 13.5 0.822 0.172 0.76 0.785 0.55 0.532 0.348 0.714 1.067 0.395 0.491
	Pelanomodon_moschops 0.289 6.093 0.305 0.912 0.584 0.213 1.468 0.104 9.4 0.155 9.414 12.3 0.801 ? 0.856 0.742 ? ? ? ? ? ? ?
	Geikia_locusticeps 0.256 6.049 0.278 0.908 0.514 0.251 1.627 0.104 8.72 0.141 9.392 13.9 0.756 0.205 0.818 0.848 ? ? ? ? ? ? ?
	Geikia_elginensis 0.366 ? 0.521 0.846 0.529 ? 1.429 ? ? ? ? 13.1 0.829 0.212 0.9 0.987 ? ? ? ? ? ? ?
	Elph_borealis 0.279 5.927 0.186 0.64 0.544 0.29 1.515 0.157 8.9 ? ? 13.0 0.914 ? 0.781 ? ? ? ? ? ? ? ?
	Interpresosaurus_blomi ? ? ? ? ? ? ? ? ? ? ? ? ? ? ? ? ? ? ? ? ? ? ?
	Katumbia_parringtoni 0.196 5.868 0.22 0.527 0.541 0.347 1.489 0.112 9.3 0.132 9.928 14.4 ? ? 0.833 0.822 ? ? ? ? ? ? ?
	Delectosaurus_arefjevi 0.369 5.861 0.258 0.702 0.546 0.334 1.618 0.119 7.8 0.13 9.798 14.7 0.985 ? ? ? ? ? ? ? ? ? ?
	Dicynodon_lacerticeps 0.324 5.982 0.253 0.607 0.546 0.359 1.485 0.117 7.7 0.121 9.869 11.9 0.926 0.241 0.749 0.766 ? ? ? ? ? ? ?
	Daptocephalus_leoniceps 0.268 6.091 0.237 0.539 0.567 0.437 1.5 0.118 6.4 0.111 9.378 ? 0.8584 0.238 0.763 0.75 ? 0.545 ? ? 1.667 ? ?
	Dinanomodon_gilli 0.337 6.17 0.205 0.48 0.577 0.522 1.347 0.116 7.8 0.107 9.751 9.9 1.047 0.186 ? 0.724 ? ? ? ? ? ? ?
	Peramodon_amalitzkii 0.272 ? 0.224 0.563 0.553 0.369 ? ? ? ? ? 9.5 0.839 0.167 0.676 0.68 0.463 ? ? ? ? ? 0.494
	Vivaxosaurus_trautscholdi 0.38 6.019 0.23 0.685 0.481 0.285 1.824 0.116 7.9 0.121 10.203 13.9 1.041 0.203 0.702 0.731 0.317 0.544 ? ? ? ? 0.641
	Jimusaria_sinkiangensis 0.307 ? 0.278 0.672 0.767 0.464 1.443 0.089 7.2 0.098 ? 8.9 0.992 0.251 ? 0.699 ? ? ? ? ? ? ?
	Sintocephalus_alticeps 0.354 5.969 0.244 0.516 0.522 0.294 1.338 0.124 6.5 0.132 9.399 9.6 1.022 ? ? ? ? ? ? ? ? ? ?
	Basilodon_woodwardi 0.315 5.994 0.212 0.722 0.497 0.225 1.305 0.128 5.7 0.139 9.599 12.6 0.814 ? ? ? ? ? ? ? ? ? ?
	Turfanodon_bogdaensis ? ? ? 0.588 ? 0.405 1.327 ? ? ? ? 10.3 0.895 ? ? ? ? ? ? ? ? ? ?
	Gordonia_traquairi 0.252 ? 0.139 0.65 0.604 0.309 ? ? ? ? ? ? 0.924 0.188 ? 0.773 0.543 0.49 0.144 ? ? ? 0.476
	Euptychognathus_bathyrhynchus 0.336 6.028 0.13 0.562 0.56 0.238 1.559 0.091 6.5 0.084 9.663 10.25 0.792 ? 0.79 0.815 ? ? ? ? ? ? ?
	Lystrosaurus_hedini 0.32 6.111 0.414 0.705 0.413 0.146 1.471 0.174 9.2 0.079 10.203 11.4 0.673 0.294 0.691 0.781 ? ? ? ? ? ? ?
	Lystrosaurus_maccaigi 0.274 6.072 0.347 0.656 0.325 0.108 1.764 0.165 8.4 0.123 10.022 10.9 0.805 0.354 0.711 0.706 ? 0.526 0.54 ? ? 0.389 ?
	Lystrosaurus_curvatus 0.315 6.005 0.383 0.689 0.417 0.119 1.664 0.162 7.4 0.086 10.145 8.6 0.906 0.289 0.767 0.643 0.473 0.485 0.465 0.787 1.484 0.313 0.489
	Lystrosaurus_declivis 0.347 5.954 0.424 0.705 0.415 0.112 2.141 0.157 8.8 0.097 10.309 9.7 0.874 0.315 0.757 0.711 0.418 0.458 0.478 0.75 1.3 0.347 0.545
	Lystrosaurus_murrayi 0.288 6.003 0.427 0.726 0.466 0.143 2.002 0.175 8.4 0.101 10.358 11.7 0.816 0.316 0.793 0.754 0.478 0.46 0.441 0.843 1.455 0.392 0.605
	Shansiodon 0.265 6.064 0.327 0.163 0.538 0.633 1.314 0.13 7.2 0.1 9.78 11.2 1.129 0.286 0.821 0.84 0.575 0.479 ? 0.758 1.363 0.363 0.675
	Tetragonias_njalilus 0.378 5.912 0.354 0.201 0.574 0.446 ? 0.125 6.8 0.088 10.009 10.4 1.004 0.205 0.858 0.796 0.447 0.481 0.3 0.675 1.852 0.304 0.596
	Vinceria_andina 0.267 6.099 0.352 0.201 0.49 0.466 ? 0.137 7.0 0.153 10.552 11.3 0.983 ? ? ? ? ? ? ? ? ? ?
	Rhinodicynodon_gracile 0.304 6.213 0.253 0.5 0.523 0.435 1.568 0.1 ? ? 9.174 10.1 0.879 0.24 0.875 0.734 0.49 0.354 0.361 ? ? 0.352 0.383
	Dinodontosaurus 0.398 6.104 0.347 0.24 0.461 0.328 1.414 0.135 7.3 0.074 10.155 10.9 0.926 0.202 0.814 0.653 0.398 0.507 0.423 0.652 1.896 0.31 0.752
	Angonisaurus_cruickshanki 0.339 6.301 0.514 0.667 0.572 0.6 1.491 0.19 5.9 0.06 10.206 10.0 1.012 0.143 0.785 0.722 ? 0.524 ? 0.647 2.541 ? ?
	Kannemeyeria_simocephalus 0.421 6.121 0.409 0.289 0.531 0.479 1.461 0.147 9.8 0.074 10.478 12.1 1.147 0.179 0.8 0.686 0.551 0.558 0.338 ? 1.381 0.372 0.411
	Kannemeyeria_lophorhinus 0.361 6.286 ? 0.663 ? 0.318 2.051 0.149 10.8 0.086 10.432 ? ? 0.077 0.786 0.542 ? ? ? ? ? ? ?
	Dolichuranus_primaevus 0.356 6.079 0.392 0.293 0.484 0.4 1.339 0.143 8.7 0.085 10.672 9.7 1.018 0.192 0.756 0.542 ? 0.519 ? ? ? 0.425 ?
	Sinokannemeyeria 0.42 6.14 0.478 0.543 0.382 0.175 1.505 0.161 5.9 0.109 10.469 ? 0.918 0.243 0.549 0.385 0.494 0.489 0.556 0.458 1.187 0.408 0.405
	Parakannemeyeria 0.455 6.28 0.377 0.359 0.354 0.195 1.468 0.122 7.5 0.102 9.688 12.3 0.92 0.166 0.79 0.515 0.467 0.52 0.478 0.443 1.465 0.411 0.294
	Xiyukannemeyeria_brevirostris 0.286 6.203 0.413 0.46 0.433 0.23 ? 0.169 8.5 0.086 10.027 8.9 0.795 0.32 ? 0.668 ? ? ? ? ? ? ?
	Rabidosaurus_cristatus 0.464 ? ? 0.268 0.607 ? ? ? ? ? ? ? ? ? ? ? ? ? ? ? ? ? ?
	Rhadiodromus 0.509 6.144 0.403 0.285 0.574 0.254 ? 0.122 6.9 0.088 10.023 10.8 1.085 ? ? ? ? ? 0.604 ? ? ? ?
	Wadiasaurus_indicus 0.423 6.105 0.337 0.539 0.506 0.523 ? 0.218 ? ? ? 10.6 1.052 0.344 0.9 0.81 0.607 0.563 0.45 0.562 1.239 0.417 0.355
	Shaanbeikannemeyeria 0.527 6.069 0.513 0.886 0.5 0.414 ? 0.157 7.8 0.176 10.642 11.3 1.432 ? 0.734 ? ? 0.58 ? ? ? 0.416 ?
	Rechnisaurus_cristarhynchus 0.51 5.971 0.436 0.154 ? 0.211 ? 0.14 9.9 ? ? ? ? ? ? ? ? ? ? ? ? ? ?
	Uralokannemeyeria_vjuschkovi 0.49 ? 0.407 0.526 0.454 0.233 ? 0.147 ? 0.091 ? 11.9 1.154 ? ? ? ? ? ? 0.819 1.193 ? ?
	Zambiasaurus_submersus ? ? ? ? ? ? ? ? ? ? ? ? ? ? ? ? ? 0.498 ? ? ? 0.401 ?
	Placerias_hesternus ? ? ? ? ? ? ? ? ? ? ? ? ? ? ? ? ? 0.49 0.499 ? ? ? ?
	Moghreberia_nmachouensis ? ? ? ? ? ? ? ? ? ? ? ? ? ? ? ? ? ? ? ? ? ? ?
	Stahleckeria_potens 0.438 5.992 0.445 0.726 0.491 0.288 ? 0.183 11.1 0.052 10.284 8.7 0.953 0.237 0.856 0.897 0.442 0.53 ? 0.391 2.217 0.434 0.565
	Sangusaurus_parringtonii 0.411 6.177 0.461 0.618 ? 0.368 1.129 0.144 ? 0.091 ? 9.2 1.061 ? 0.832 ? ? ? ? 0.592 1.944 0.433 ?
	Eubrachiosaurus_browni ? ? ? ? ? ? ? ? ? ? ? ? ? ? ? ? ? 0.538 ? ? 1.789 ? ?
	Jachaleria 0.392 6.078 0.393 0.199 0.379 0.499 1.431 0.161 4.0 0.084 10.269 ? 0.766 ? 0.822 0.766 0.427 ? 0.529 ? 0.808 0.434 0.667
	Ischigualastia_jenseni 0.482 6.139 0.423 0.331 0.479 0.528 1.39 0.151 5.7 0.064 10.023 ? 1.032 ? 0.912 0.841 0.419 0.577 0.561 ? 0.818 0.412 0.526
	Rastodon_procurvidens 0.221 ? 0.209 0.444 0.57 0.258 ? 0.128 6.3 0.105 ? 12.0 0.907 0.1 0.824 0.786 ? ? ? ? ? ? ?
	Sauroscaptor_tharavati 0.281 ? 0.298 1.339 0.421 0.048 ? ? ? ? ? ? 0.912 0.564 0.73 0.714 ? ? ? ? ? ? ?
	Bulbasaurus_phylloxyron 0.284 6.003 0.25 0.562 0.534 0.233 1.362 0.112 10.333 0.052 9.851 14.78 0.887 ? 0.643 ? ? ? ? ? ? ? ?
	Compsodon_helmoedi 0.196 5.874 0.207 1.066 0.431 0.187 1.71 0.082 10.3 0.22 9.858 11.0 0.817 ? ? ? ? ? ? ? ? ? ?
	Pentasaurus_goggai ? ? ? ? ? ? ? ? ? ? ? ? ? ? ? ? ? ? ? ? ? ? ?
	Thliptosaurus_imperforatus 0.279 ? 0.198 0.84 0.407 ? 1.5 0.116 ? ? ? ? ? ? 0.75 0.667 ? ? ? ? ? ? ?
	Ufudocyclops_mukanelai 0.376 ? 0.468 0.45 0.515 0.363 1.409 0.156 9.31 ? ? 10.9 0.983 ? ? ? ? ? ? ? ? ? ?
	Dicynodon_angielczyki 0.308 5.937 0.253 0.524 0.569 0.359 1.351 0.105 7.56 0.114 9.95 12.0 0.965 0.219 0.808 ? 0.476 ? ? ? ? ? ?
	Daptocephalus_huenei 0.292 6.091 0.249 0.450 0.574 ? 1.25 0.123 ? 0.117 9.68 ? 1.024 ? ? ? ? 0.573 ? ? ? ? ?
& [num]
	Biarmosuchus_tener 000002000000000000010000000????00000000000000?200020000000000000100000100100000000000000?01201??0??00?0??0000??0000000000000000??0000000000000?0000?100001101?000110000110?00?
	Hipposaurus_boonstrai 000002000000000000010000000????000000000000010200000000000000000100000101100000000000000?01001??0?000?0???000000?00000000000000??0000010000000?10000100011101????0?000010??00?
	Archaeosyodon_praeventor 000002000000000000010000100????00000001000000?2000100000000000001000??010000001000000000?01201??0???0????????????00001100000000??000????????0??????????????????????????????0??
	Titanophoneus_potens 000002000000000010000000000????00000001001000?10000000[0 2]000000000100000010000001000000000?012010000000?0010000100000000000000000??0001000000000?00000?0000000011001100012?1?00?
	Gorgonops_torvus 000002000000000000000000000????000000001000010200020002000000000100000100000000000000000?012010000000?0000000000000000000000000??0000011000000?000001000100010001101110011?00?
	Lycosuchus_vanderrieti 000002000000000000000001000????00020000000000?102011001000000000100000010010001100000000?0120100100001001?000000000000000000000??0100020100000?00000100010001110???000?????00?
	Glanosuchus_macrops 000002000000000000010000000????00000000000010?102011001000000000100000010010001100000000?01201000000010010000000000000000000000??0100020100000?000001000100011100100001211?00?
	Biseridens_qilianicus 000002100000000010010000100????00000001000100?2000100000000000001001??000000001000000000?00?01??????0?0???000100?00101001000000??000000?1???0?????????????????????????????????
	Anomocephalus_africanus ???????0?????00??0?0?100??0??????0???0???00??????????????0??0000?0?01???????????????1???????2????????????????????1??010???????0???????????????????????????????????????????????
	Tiarajudens_eccentricus 0??????0?0??000010000000100????000??00?0000??????????????00?0000?0?01?????????????011????0??2???????????????????????????????????????????????????00???0001010??????????12?1??0?
	Otsheria_netzvetajevi 000002101000000?1001?100?00?????0000000000000?2?0010?000000000101010??11??10100001010000?00011???00?000???1?1??0??????????????????????????????????????????????????????????????
	Ulemica 000002101010000?1001?000100????00000001000000?200010?0000100001010?000110011102001010010?00011??1000010?10??1?0001010111101000100[0 1]00000010011??????????????????????????????0??
	Suminia_getmanovi 000002?0101000001001?100200?????0010000000000?210010?00002000010?010001100?1102021010010?010110?100?0000101001?0?10002111000001000000000000210?000000000000010000000000010?00?
	Patranomodon_nyaphulii 000?0?10101?00002000?100100?????000000000000100100000010000000100000000000100010?0110000?01011??0001100?10100100?10?01001000000????00031000010??????????????0110???000?????0??
	Galeops_whaitsi 00000210101000002000?100100??????1?000000000???1000?00?0?200001010?00100001?0010?0?10000?0?0110?1?1?1????????????1000??0100000100?10113100011??0010000000100??????????????00??
	Galepus_jouberti ?00?02??1????00??0????????0??????????????00??????????????????0?????0??????????????????????????????????????????????0?01001?0000??????????????1??????1?00010?0?11?00?000?2?1????
	Galechirus_scholtzi 00??0??010?0?00??000?1001?0??????1??00???????????????????????????0?0?????????????????????????????????????????????10?0100100??0???????031????1???0000??0?1000011?00?0001211????
	Eodicynodon_oelofseni ???????01?100000200001001?0????????0?000000010??0010001002010?200??0??0000111030????012???1310??000???0????0?10?010111002000001001?01??1??121??????????????????????????????0??
	Eodicynodon_oosthuizeni 0000101210100000200002001010000001100000000010010010001002110020101010000011103010010121001310010000100001101100010101002001002001001131111210?0001000000110?1101000001???100?
	Colobodectes_cluveri 01001012101000002000020010100000011000001000101100000010?21100201010??0001111030100101210013100100001100??10???0??????????????????????????????????????????????????????????????
	Lanthanostegus_mohoii ??????????1????0?????200?1?????0???0?0100010101?001000200???0000?0?0??0???1110301?01012110?310?100?0110???????????????????????????????????????????????????????????????????????
	Eosimops_newtoni 111010121110000020000210111200010100001000101011001000200211002011101010[0 1][0 1]111030100101210013100?000011001?1?1100?1011???4000111000001131?11210?10011?0000010?1101000001????00?
	Diictodon_feliceps 11101012111000002000022??1120001[0 1]1[0 1]0001000001011200000[1 2]00211002011101011111110301001012100121000000112001110110001012???2001111001001131111211?1001100000000?1101000001211000?
	Robertia_broomiana 11101012111000002000021011120001010000100000101100100020021100201110101000111030100101210012100?000111001?1011000101110?200111100?001131111210?1001?00000000?11???00001211?00?
	Prosictodon_dubei 11101012111000002000021011120001011000100000101120000010?2110020111010100011103010010121001210??00011100111?1100?1011???20?111100?0?1??1??121?????????????????????????????????
	Endothiodon_bathystoma 1001[0 1]2111012000020100111200?????0[1 2]?00100[0 1]10111111010102002110020101110100011113021010120?0131000000112001?1?1100010112003011202001001141111212?00010?0000100?11011?0001211000?
	Endothiodon_tolani 100102111012000120100211200????00[0 1]0000001??010111010101002?1??2??0?11011001111302101012100131000000?1200??11110001011200301120200100114111121??????????????????????????????0??
	Niassodon_mfumukasi 1???22?11?1?0001???0?11011100101010000000000212100200010020100201010101000111131110?012110121000000111001111110001011??0400?20200100114?111211?????????????????01???1??????0??
	Brachyprosopus_broomi 101112121011000120000211111001000100001000001011001000200211002010101000001110302001012100121101000112001?11110001011200200120100100113111121??0001??000010????????01??????0??
	Pristerodon_mackayi 110012121010000020000210111001000100001000?010110010001012110020111010100011103021010121001210010001120011101100010112002?01202001001131111212?1101000000100?1101?00001211?00?
	Emydops 101110121010000020000200111101010100000000001011001000100201002011101011111110301101012110021000001112001011110101011[1 2]004000202101001131111210?1?010?00000001110???0001211?00?
	Digalodon_rubidgei 12102012101000012000022??0110100010000001000101100200030121100201110101111111030110101210012100000111?001?111100?1012???40002????100???????????????????????????????????????0??
	Dicynodontoides 10112012101000012000022??11101000100000010002011200000100211002010101010001110301101012110021000001112001011110002012???41000021010011311112110010110110001?1??011001112110011
	Kombuisia_frerensis 10102012101000012?00012??011010101000000100020102011?1??02?10020?0101?1???11103011010?21100?1??10011120010110100?2012???4101002001?011?110121??????????????????????????????0??
	Myosaurus_gracilis 10002112101000012000012??11101010120000010001020002000100201002010101011111010311101012110121001001112001111110001012???410000210??01131??1210?11011010110?????0??????????00??
	Cistecephalus_microrhinus 10102012101000012010012??111010101000[0 1]101[0 1]000?21002000101201002001101011011110311101012110021?00?011120001?11100?1112???4000202101011131111210?1100012210011111010011012110011
	Cistecephaloides_boonstrai 10002012101000012010012??01101000100000110000?210020001012010020001010110111103?11010120??0?1????011110?1??11100?1112???4000202101?111?111121??????????????????????????????0??
	Kawingasaurus_fossilis 10002012101000012010012??01101000020000010000?21002001???201002001?010110111103111010120?0011????011110?0??0110001012?????00001001111???11121??11000?2200011?11???????1211?011
	Daqingshanodon_limbus 12002212101000002000022??11010100200?00010001011100000000211?02011101011??12203011010121001210?00??11?????1011?0?1112???2101301211?0114111121??????????????????????????????0??
	Keyseria_benjamini 120022?21010000?2000022??110101102000000000010110000?0000211002011101011??122030?1?10121000210??01?11210111?1100???????????????????????????2??????????????????????????????????
	Rhachiocephalus_magnus 12002212101100002000012??11000100200110001001011200000210211002011101111111220301101012100121000012112001110110001112???200130100100114111121??0011[0 1]11010100???????011????1010
	Kitchinganomodon_crassus 12002212101100002000012??11000100200110001001011200000211211102011101111011220301101012100131?0?012112011?101100?1112???2001?0121??0?1411?121???00???10?010????????????????0??
	Oudenodon_bainii 12002212101100002000012??11010100210[0 1]01000001011100000101211102011101011111220301101012100121000012112001110110001112???200130121100114111121200001001010100?11011101112110110
	Tropidostoma_dubium 12002212101100002000021011101010021010100000101110000010121110201110101100122030110101210012100?012112001110110001111???2001301211?01141111212?0001001010100???0???011????000?
	Australobarbarus 120022121011000020000210?110101002?0?010000010111000001012111020111010111112203010010121011210??0121120111101100?111120?2001301211?01141??121??????????????????????????????00?
	Syops_vanhoepeni 1??012?21011000?2000022??1101011020011?00??02011201010100??1?????11??011111220301111?121?1??1?????2????0??1?010??1?1????200????????0???11?12???????????????????????????????1??
	Odontocyclops_whaitsi 12002212101100002000022??1101010020012000000211110000020121110201110101111122030110101210012100?012112011?101100?1112???200130121??011411?121200001??1010100???0111011?????010
	Idelesaurus_tataricus 12002212101100002000022??1101010021011000000211110000010021110201110101100122030111101210012100000211201??100100?1112???2101301211?0114111121??????????????????????????????0??
	Aulacephalodon_bainii 12002212101110002000022??11010[0 1]002011200[0 1]100[1 2]001001000[1 2]00211102011101011011220301111012100121000012112[0 1]01110110001112???200130121110114111121210001001010100?11010101112111110
	Pelanomodon_moschops 12002212101110002000012??1101010020112001100210100100020021120201110101111122030111101210[0 1]12100?0121121011101100???????????????????????????2???????????????????????????????1??
	Geikia_locusticeps 12002212101110002000012??110101002011210110021111000002?02012020111010111112203011110121011210000221121011101100?1112???210130101100114111121??00?10???????????????????????1??
	Geikia_elginensis 120022?2101110002000012??1101011120??21??100????10000???021120201??01?11111?2030?1??01210??210?10??????????????0?1012???210130121?????41??121?????????0101????????????????????
	Elph_borealis 1??02??2101000002010022??110100100000010000010112000001002110020111010????12203011010?2100?11?000121120???101100?1112???20?130121110???????21??????????????????????????????0??
	Interpresosaurus_blomi 1200??12101000002010022??1101001?0?000100???10??2?1???????????????????1???1???30??0???????????????????????????????????????????????????????????????????????????????????????????
	Katumbia_parringtoni 12002212101?0000??10022??11000010100001000001111200000100211?02011?010111112203011010121010210??0121121111?00100?1112???210130121110???????21??????????????????????????????0??
	Delectosaurus_arefjevi 12002212101000002100022??1101000011000100000201120101010021100201110101111121030111[1 2]01210112110?0121121???1001000?????????????????????????????????????????????????????????????
	Dicynodon_lacerticeps 12002212101000002000022??110100001[0 1]0011000002011201010100211002011101011111210301111012100121000022112111110110011112???210130221111115111121??????????????????????????????00?
	Daptocephalus_leoniceps 12002212101000002110022??11010010110011000002011201010100211002011101011111210301111012101011101012112111110111011112???210130221111115111121????????101110????0111????????10?
	Dinanomodon_gilli 12002212101000002110122??110100011100110000020112010101002110020111010111112103011110121110211??01211211111011?011?1?????10?3?121??1?1511?12???????????????????????????????1??
	Peramodon_amalitzkii 1??0?????0?00000201002???11?100101100010000020112010?0100211002011?010???????????????12????21?0?0?2?121?11?0?1???111????210???221111?1511?12?3?100101??????????????????????1??
	Vivaxosaurus_trautscholdi 120022?2101000002010022??1101000111000000000201110101010021100201110101100121030111[1 2]01210112110?022112[0 1]?1?10110011112???210130221??1115110121??000??1101110????????????????0??
	Jimusaria_sinkiangensis 1200???210110000200002???110200001000010000010112010101012110020111010????1210301?11012100?21101022112111?10???0?1112???21013022110111511?121??????????????????????????????0??
	Sintocephalus_alticeps 120022?21010000?2000022??110000000101100000010111010?010121?0020?1?0??????12103011?1012101?210??0??????????????????????????????????????????2??????????????????????????????????
	Basilodon_woodwardi 120022?2101100002000022??11000000200111000002011101000101211002011101011111220301111012101?210??0121121?1?1?1101?1?1?????1????221??????1???2??????????????????????????????????
	Turfanodon_bogdaensis 12?0???2101?0000???0?22??1101001111001000??0201120101010121100201?10??????1210301??20121111211??0121121???1011001?????????????????????????????????????????????????????????????
	Gordonia_traquairi 120022?21?10000??000022??1101001?2?0?010?00010112010?010?211002011?010?1??1?103??????12101??1???0???12??11???1?0?1112???2?0?30221????1?1??121???001??10?0100???0???????????00?
	Euptychognathus_bathyrhynchus 120022?2101101102000022??1101001?0?1?1000000101120101010?21100201110101111121030?1???1210?1210??02211?11??101100?1112???2101302211?1???1???21??????????????????????????????1??
	Lystrosaurus_hedini 12002212101111102000022??11010000200110001001011001010100211002011101011111210301112?121010411??02211210??10110011112???210130221101115110121?????1????????????????????????1??
	Lystrosaurus_maccaigi 120022?21011111?2000022??110100110101110?10020?10010?0100211002011101?11111210301012?121010411??02211210??1?1100?1112???210130221??11151??1213????????010100?11?11?0011211110?
	Lystrosaurus_curvatus 120022?2101111102000022??11010010210111001002011001010100211002011101011111210301012?121011211000221121???1001001111?????10???221101?1511?12???0001??10101?0???1???001????110?
	Lystrosaurus_declivis 12002212101111102000022??11010010212111001002011001010100211002011101011111210301012?12101121100022112101110010011112???2101302211011151101213?0??1??1011100?1111110111211110?
	Lystrosaurus_murrayi 12002212101111102000022??11010010202110001002011001010100211002011101011111210301012?121011211?0022112111110110001112???210130221101115110121??0001111011100?111??10111211110?
	Shansiodon 12002212101100002000022??1101001?2?0011010002011201120101201002111101?????1210301?12?12101??1?0?0221120?111?110011112???20013022110??0?1??1212?0001??1110111?110???1111211?110
	Tetragonias_njalilus 12002212101100002000022??110[1 2]0010200010010001011201120101201002111101011111210301012?121010211010?2112111110110011112???210130121101105111121200001001110100?1101111121211?110
	Vinceria_andina 120022?21011000?2000022??11020010200?1001000101120112010120100201110??11111???30??12?121010211??022?1?0?111?11???1??2?????????????????????121?????????????????????????????????
	Rhinodicynodon_gracile 120022?2101100002000022??110100102100110100010112011201002010021111010????121030?112?12101??1?0?022?1?????1?0100?1112???210130221??11??1??121??000100101?100???0111112?????110
	Dinodontosaurus 120022?2101100002010022??110100103100100100020112011201012010021111010111112103000110121010111?1022?1211???0100011112???21013012110010?11?121300001001100101?1101110121211?10?
	Angonisaurus_cruickshanki 120022?21?1100002?00112??1101001???001001100201100111010120100201110??11111???30?1???12101??110?0221120???1?110?11112???21013012110110011?1213??00100?10?10????0111????????111
	Kannemeyeria_simocephalus 120022?2101000002110022??01020000320010011012011211020101211002011101011111210301112?1210101111102212201??10100111112???210130221101115111121300011001010100?11011101112111110
	Kannemeyeria_lophorhinus 120022?2101000202110122??010100003200200100110112110201012110?2011101?11111210301?12?12101111101022??201??1?000??1112???210130121??110?010121???00???11?110????0??????????????
	Dolichuranus_primaevus 120022?2101100002110022??1102000030001001100101121102010120100201110101111121030101101210106110?02212200??1?1001?1112???2101301211?110?11?121??0000??1100101???????012?????110
	Sinokannemeyeria 120022?2101000202120022??11010000310?10011012011201010101201002111101111111210301??2?12101?211??0221?20?1110100111112???2101301211???0?11?1212000010?1110101?110???0111211?110
	Parakannemeyeria 120022?2101100202020122??110200003?0110011012011201010101201002111101011111210301?12?1210101110?022??2011110100111112???2101?0121???1??11?1213?0001001010100?110111[0 1]111211??10
	Xiyukannemeyeria_brevirostris 120????21011002?2020022??110200103?011001101201120101010?2010021111010111112??301?12?12??10211??022??20?111?000??1112???210???1211??1??11?121???0?1??1110?00?110???0111211?110
	Rabidosaurus_cristatus 120?22?2101000002110022??110?000?3?0010011?1201?0?1??010?211??2?1110??????12??30101??121?1?11???0?2????1??1??00?1?????????????????????????????????????1???????????????????????
	Rhadiodromus 120022?2101100002010022??11020000310[0 1]1001101111120102010?20100201110??1111121030?1?1012??1??1?11022?220???10110???????????????????????????????????????????????????????????????
	Wadiasaurus_indicus 120022?21010000?21100[1 2]2??110?000???0010??001??11011??0??120100201?1010????1???30??12?12101??1???022??20???1?10?1?1112???2??130?????????11?121200101?01111101???0111111?????110
	Shaanbeikannemeyeria 120022?2101100002010022??110100003100100110110112010?0101211002111101?1111121030111?012101?211??0221220?????100??1112???20?1??121????????1?21???001??1??1100???????011????????
	Rechnisaurus_cristarhynchus 120022?21011002?2010122??110?000030001001001??1?10102010?2??0?2???????????121030?011012101??1???0221220???????0???????????????????????????????????????????????????????????????
	Uralokannemeyeria_vjuschkovi 120022?21?11002?2??0122???10?000????01?0110120111010?010?201?02011101011111???30?????12???1211??022?220???1?100????????????????????????????2?2?????????????????0??????????????
	Zambiasaurus_submersus 120022?21??1???????0012???1?0?????????00???10?1100???010220???2?1????0??????????????????????????????????????110????12???2??1??????0?????????1?0?111001?01100???0111111?????111
	Placerias_hesternus 120002?21??000202000022??11100000310?100110110100011101022010120111010???????????????1????051110022??20?111?101?11112???200130???10??1?1??121?00111001?0010????0111111????1111
	Moghreberia_nmachouensis 1?0002?21010002??020022???102000?3?0??0011?1201000111010220?01201??0?0111112103011????210???1??0?221?20?????101??1112???2?013012110????0??121??????????????????????????????1??
	Stahleckeria_potens 120020?2101100002120112??11010000310010111010?11001010102201002011101011111210301111012111011111022112111?10100011112???210130121101110011121310101001110101?1101111111211?010
	Sangusaurus_parringtonii 120022?2101100000010112??01010000310020111001011101020102201002001101?1???1210301112?121010111110221121???11100011112????10130121111?100111213?????????????????0111111?????0??
	Eubrachiosaurus_browni ????????????????????????????????????????????????????????????????????????????????????????????????????????????????????????????????????????????????101??1?0010????0????????????10
	Jachaleria 12002212101100002110112??110100103101101110020112011201022010020011011111112103010?2?121010111?102213200??101000??112???2?01?0????????????121210010???1????1???0111111?????0??
	Ischigualastia_jenseni 120022?2101100002120112??1101000031001011101101120112010220100200110111111121030??12?121010511?10221320?11101000?1112???2101301????1??001?121210100101100101?1101111111211?010
	Rastodon_procurvidens 1???2??210100000200002???110000001000000000010111000000002110020111010?110????????0??1210?12100?00??1?00??101100?101????200??0200100?1?1????1??????????????????????????????0??
	Sauroscaptor_tharavati 1???2??21?100001?000012???110100?1?0?00?10000???0020?0100201002001101011??11103??10?01211?131????01?1?00????1100?111????4000?021010??1?1????1??????????????????????????????0??
	Bulbasaurus_phylloxyron 12002212101100002000022??1101000[0 1]2[0 1]1000011002011[1 2]01000[1 2]002111020111010110112203011010121001210000121120???101100?111????2101?01211??????????1???????????0??????????????????1??
	Compsodon_helmoedi 101110121010000120100200111101010100001000002110100000300211002011?0101110111031110101211002000?0111120011110101?1????????????????????????????????????????????????????????????
	Pentasaurus_goggai ????????????????????????????????????????????20??????1010???????????????????????????????????????????????????????????12???200???10?101???????????????00????101???????????????111
	Thliptosaurus_imperforatus 1????????0?0000??00001???11??1?00100?0001000101?0?20?1???2?10020???01????????????????1211???????001?1?0?????110??211????410??????100?1?11112??????????????????????????????????
	Ufudocyclops_mukanelai 120?22?2101?00002010?12??1101000?2?0010011000?11011110102201002011101011111210302112?121110111?10?211?0???1?1100?1112????1013?12110??????1?21?????????????????????????????????
	Dicynodon_angielczyki 12002212101000002000022??11010000100011000002011200010100211002011101011111210301111012101121000022112111110110011112???210130201111115111121?????????????????????????????????
	Daptocephalus_huenei 120022?2101000002110022??1101001011001100000201120101010021100201110101111121030111101210101110101211211111011101?????????????????????????????????????????????????????????????
;
proc /;
