# Supplementary material for: Revision of the Tanzanian dicynodont Dicynodon huenei (Therapsida: Anomodontia) from the Permian Usili Formation
Source: PeerJ. 2019 Aug 22;7:e7420. doi: 10.7717/peerj.7420 (PMC6708577; doi:10.7717/peerj.7420)
Supplement: Supplemental Information 3 — Specimen-level continuous character data used to produce mean character scores for the phylogenetic analysis. Modified from Angielczyk, Hancox & Nabavizadeh (2018). [file peerj-07-7420-s003.xls]

## Sheet: Character 1
Specimen	Taxon	Ratio
NHMUK R9732	Angonisaurus	0.338519
AMNH 5564	Aulacephalodon	0.177674
BP/1/1557	Aulacephalodon	0.320667
BP/1/2460	Aulacephalodon	0.291545
BP/1/2983	Aulacephalodon	0.272189
BP/1/300	Aulacephalodon	0.291604
BP/1/304	Aulacephalodon	0.248916
BP/1/4087	Aulacephalodon	0.274725
BP/1/4124	Aulacephalodon	0.250965
BP/1/634	Aulacephalodon	0.318824
BP/1/642	Aulacephalodon	0.357838
BP/1/904	Aulacephalodon	0.298129
CGP CBT53	Aulacephalodon	0.299545
CGP K30	Aulacephalodon	0.303529
CGP MJF129	Aulacephalodon	0.250526
FMNH UC1522	Aulacephalodon	0.352539
MMK 4663	Aulacephalodon	0.258179
NHMUK 36235	Aulacephalodon	0.29974
NHMUK 36238	Aulacephalodon	0.347419
RC 24	Aulacephalodon	0.271739
SAM-PK-10021	Aulacephalodon	0.324424
SAM-PK-3423	Aulacephalodon	0.339147
SAM-PK-K1221	Aulacephalodon	0.365854
UCMP V48106/42699	Aulacephalodon	0.236538
UCMP V48106/42712	Aulacephalodon	0.315612
UCMP V48107/42685	Aulacephalodon	0.322078
KPM 36	Australobarbarus	0.317
PIN 4678/2	Australobarbarus	0.327647
PIN 4678/3	Australobarbarus	0.400481
PIN 4678/5	Australobarbarus	0.271271
PIN 4878/4	Australobarbarus	0.348333
BSP 1934-VIII-516	Basilodon woodwardi	0.319978
MMK 4166	Basilodon woodwardi	0.287421
MMK 5264	Basilodon woodwardi	0.28
RC 117	Basilodon woodwardi	0.400256
RC 39	Basilodon woodwardi	0.365854
TM 199	Basilodon woodwardi	0.236075
FMNH UC 1705	Brachyprosopus	0.313838
FMNH UR 2490	Brachyprosopus	0.244106
SAM-PK-12259	Brachyprosopus	0.250487
SAM-PK-K11281	Brachyprosopus	0.176
SAM-PK-K7604a	Brachyprosopus	0.202947
SAM-PK-K7604b	Brachyprosopus	0.196026
CGP/1/2263	Bulbasaurus	0.315315
CGP/1/938	Bulbasaurus	0.278146
CGP/1/949	Bulbasaurus	0.27439
SAM-PK-K10587	Bulbasaurus	0.243243
SAM-PK-K11235	Bulbasaurus	0.307692
SAM-PK-6243	Cistecephaloides	0.310742
BP/1/31	Cistecephalus	0.32155
BSP 1932-I-502	Cistecephalus	0.296173
BSP 1932-I-56	Cistecephalus	0.232235
CGP R305	Cistecephalus	0.234999
CGP RMS410	Cistecephalus	0.183847
CGP WB6	Cistecephalus	0.249215
NMNH 22942	Cistecephalus	0.305
SAM-PK-10665	Cistecephalus	0.294925
SAM-PK-K10554	Cistecephalus	0.301
SAM-PK-K10664	Cistecephalus	0.264888
SAM-PK-K11187	Cistecephalus	0.317
SAM-PK-K6814	Cistecephalus	0.340149
SAM-PK-K7667	Cistecephalus	0.379
UCMP 48108/42682	Cistecephalus	0.295019
UCMP V48106/42704	Cistecephalus	0.315523
UCMP V48109/42684	Cistecephalus	0.203675
UCMP V48114/42679	Cistecephalus	0.211864
BP/1/5737	Colobodectes	0.167801
NMQR 3329	Colobodectes	0.237467
NHCC LB116	Compsodon	0.204
NHCC LB13	Compsodon	0.176
NHCC LB14	Compsodon	0.2
NMQR 1460	Compsodon	0.202
NMT RB43	Daptocephalus huenei	0.291952
AMNH 5508	Daptocephalus leoniceps	0.221166
AMNH 5582	Daptocephalus leoniceps	0.252333
BP/1/2188	Daptocephalus leoniceps	0.270462
BP/1/2784	Daptocephalus leoniceps	0.236111
BP/1/3927	Daptocephalus leoniceps	0.311355
BP/1/3985	Daptocephalus leoniceps	0.254364
BP/1/555	Daptocephalus leoniceps	0.266667
BP/1/832	Daptocephalus leoniceps	0.289971
BSP 1934-VIII-49	Daptocephalus leoniceps	0.249459
NHMUK 47047	Daptocephalus leoniceps	0.271195
NMNH 175657	Daptocephalus leoniceps	0.279412
NMNH 23337	Daptocephalus leoniceps	0.325797
NMNH 25154	Daptocephalus leoniceps	0.309933
NMQR 75	Daptocephalus leoniceps	0.163419
SAM-PK-K10022	Daptocephalus leoniceps	0.32973
UCMP V36102-33431	Daptocephalus leoniceps	0.261097
IVPP V7940	Daqingshanodon limbus	0.282072
PIN 4644/1	Delectosaurus	0.369035
GPIT/RE/7177 (=K101)	Dicynodon angielczyki	0.316522
GPIT/RE/7175 (=K110)	Dicynodon angielczyki	0.384138
UMZC T1089	Dicynodon angielczyki	0.269654
UMZC T979	Dicynodon angielczyki	0.288136
UMZC T982	Dicynodon angielczyki	0.281379
B21	Dicynodon lacerticeps	0.315904
B477	Dicynodon lacerticeps	0.341167
B88	Dicynodon lacerticeps	0.311247
BP/1/2880	Dicynodon lacerticeps	0.382979
BP/1/3170	Dicynodon lacerticeps	0.44452
BP/1/780	Dicynodon lacerticeps	0.312321
BSP 1934-VIII-515a/b	Dicynodon lacerticeps	0.406469
CGP GHG8	Dicynodon lacerticeps	0.39381
NHMUK 36233	Dicynodon lacerticeps	0.34715
NHMUK 47045	Dicynodon lacerticeps	0.321094
NMNH 25183	Dicynodon lacerticeps	0.548682
NMNH 25211	Dicynodon lacerticeps	0.338129
RC 23	Dicynodon lacerticeps	0.327696
RC 38	Dicynodon lacerticeps	0.21978
RC 85	Dicynodon lacerticeps	0.350242
RC 96	Dicynodon lacerticeps	0.239316
SAM-PK-3722	Dicynodon lacerticeps	0.318885
SAM-PK-4008	Dicynodon lacerticeps	0.315659
SAM-PK-8784	Dicynodon lacerticeps	0.292208
SAM-PK-K10217	Dicynodon lacerticeps	0.237823
SAM-PK-K5208	Dicynodon lacerticeps	0.35677
SAM-PK-K7011	Dicynodon lacerticeps	0.294788
SAM-PK-K7482	Dicynodon lacerticeps	0.276869
SAM-PK-K7591	Dicynodon lacerticeps	0.253333
SAM-PK-K7806	Dicynodon lacerticeps	0.300541
SAM-PK-K7811	Dicynodon lacerticeps	0.298583
SAM-PK-K9949	Dicynodon lacerticeps	0.212585
SAM-PK-K9955	Dicynodon lacerticeps	0.272015
SMFNS 51922	Dicynodon lacerticeps	0.39
UMMP Unnumbered	Dicynodon lacerticeps	0.312715
UMZC T770	Dicynodon lacerticeps	0.320183
BP/1/1562	Dicynodontoides	0.292138
BP/1/3858	Dicynodontoides	0.32108
BP/1/4027	Dicynodontoides	0.267962
GPIT K12	Dicynodontoides	0.301096
GPIT K35a	Dicynodontoides	0.252509
GPIT K48	Dicynodontoides	0.254146
NHCC LB117	Dicynodontoides	0.279
NMNH 25176	Dicynodontoides	0.255822
NMNH 452113	Dicynodontoides	0.26
NMNH 452114	Dicynodontoides	0.232
NMQR 479	Dicynodontoides	0.243166
RC 134	Dicynodontoides	0.315078
RC 83	Dicynodontoides	0.277278
RC 97	Dicynodontoides	0.271968
SAM-PK-3723	Dicynodontoides	0.352764
SAM-PK-590	Dicynodontoides	0.337395
SAM-PK-K6131	Dicynodontoides	0.214735
SAM-PK-K7641	Dicynodontoides	0.318959
SAM-PK-K8620	Dicynodontoides	0.217212
UMZC T747	Dicynodontoides	0.226703
UMZC T748	Dicynodontoides	0.266081
UMZC T749	Dicynodontoides	0.258125
UMZC T796	Dicynodontoides	0.19372
UMZC T972	Dicynodontoides	0.2415
RC 76	Digalodon	0.354
AMNH 5308	Diictodon	0.247273
AMNH 5533	Diictodon	0.237811
BP/1/1928	Diictodon	0.143498
BP/1/287	Diictodon	0.228038
BP/1/3011	Diictodon	0.223243
BP/1/327	Diictodon	0.200179
BP/1/352	Diictodon	0.207236
BP/1/3598	Diictodon	0.154536
BP/1/850	Diictodon	0.252697
BSP 1934-VIII-46	Diictodon	0.332492
BSP 1934-VIII-47a	Diictodon	0.359548
BSP 1934-VIII-47b	Diictodon	0.33691
BSP 1934-VIII-48	Diictodon	0.240732
GPIT ???	Diictodon	0.330914
NHMUK 47052	Diictodon	0.366364
NHMUK R11184	Diictodon	0.276036
NMNH 452077	Diictodon	0.229194
NMQR 282	Diictodon	0.286731
NMQR 2939	Diictodon	0.276091
NMQR 298	Diictodon	0.195738
NMQR 3062	Diictodon	0.188894
NMQR 3121	Diictodon	0.200279
NMQR 3427	Diictodon	0.194663
SAM-PK-10086	Diictodon	0.238742
SAM-PK-10086	Diictodon	0.287928
SAM-PK-10341	Diictodon	0.188248
SAM-PK-10377	Diictodon	0.238457
SAM-PK-10699	Diictodon	0.32803
SAM-PK-11084	Diictodon	0.244908
SAM-PK-2354	Diictodon	0.218998
SAM-PK-K10415	Diictodon	0.221689
SAM-PK-K10536	Diictodon	0.191326
SAM-PK-K11243	Diictodon	0.353
SAM-PK-K1242	Diictodon	0.297116
SAM-PK-K5105	Diictodon	0.252522
SAM-PK-K5204	Diictodon	0.179037
SAM-PK-K6724	Diictodon	0.254226
SAM-PK-K6818	Diictodon	0.347891
SAM-PK-K6873	Diictodon	0.257502
SAM-PK-K6921	Diictodon	0.22653
SAM-PK-K6929	Diictodon	0.178026
SAM-PK-K6979	Diictodon	0.257385
SAM-PK-K7036	Diictodon	0.270719
SAM-PK-K7281	Diictodon	0.231625
SAM-PK-K7643	Diictodon	0.240007
SAM-PK-K7673	Diictodon	0.172816
SAM-PK-K7675	Diictodon	0.258621
SAM-PK-K7730	Diictodon	0.234929
SAM-PK-K7738	Diictodon	0.283043
SAM-PK-K8585	Diictodon	0.25219
SMFNS 55274	Diictodon	0.211602
TM 253	Diictodon	0.232035
TM 268	Diictodon	0.210563
UCMP V3504/32131	Diictodon	0.273213
UCMP V3504/42837	Diictodon	0.254476
UCMP V3691/41757	Diictodon	0.207786
UCMP V3691/42056	Diictodon	0.199148
UCMP V3694-42396	Diictodon	0.306897
UCMP V3694/42397	Diictodon	0.235984
BP/1/5287	Dinanomodon	0.337808
NMQR 68	Dinanomodon	0.320398
RC 22	Dinanomodon	0.246154
RC 42	Dinanomodon	0.376
RC 9	Dinanomodon	0.390741
SAM-PK-K10618	Dinanomodon	0.351173
AMNH 7801	Dinodontosaurus	0.4
MCZ 1628	Dinodontosaurus	0.382105
MCZ 1678	Dinodontosaurus	0.468387
MCZ 3453	Dinodontosaurus	0.413704
MCZ 3454	Dinodontosaurus	0.402857
MCZ 3457	Dinodontosaurus	0.471837
MGB(?) 367/99	Dinodontosaurus	0.328669
UFRGS 0115	Dinodontosaurus	0.363452
UFRGS PV0113T	Dinodontosaurus	0.349024
BP/1/4569	Dolichuranus	0.287
BP/1/4570	Dolichuranus	0.332
BP/1/4573	Dolichuranus	0.292
CGP FnoE1/Fno4569	Dolichuranus	0.416755
CGP M6	Dolichuranus	0.412222
CGP R316	Dolichuranus	0.334925
CGP R320	Dolichuranus	0.438684
CGP R334	Dolichuranus	0.335072
PIN 2005/8	Elph	0.32595
PIN 2353/37	Elph	0.231422
AMNH 8209	Emydops	0.211835
BP/1/2366	Emydops	0.205936
BP/1/262	Emydops	0.15798
CGP M1000	Emydops	0.221809
MMK 4165	Emydops	0.241457
NHMUK R1690	Emydops	0.237838
NHMUK R4956	Emydops	0.16205
NHMUK R4957	Emydops	0.199491
SAM-PK-10148	Emydops	0.192308
SAM-PK-10170	Emydops	0.218052
SAM-PK-10172	Emydops	0.236957
SAM-PK-11060	Emydops	0.243008
SAM-PK-3721	Emydops	0.248945
SAM-PK-K1225	Emydops	0.309065
SAM-PK-K1517	Emydops	0.22999
SAM-PK-K1671	Emydops	0.259618
SAM-PK-K5974	Emydops	0.158625
SAM-PK-K6623	Emydops	0.158879
SAM-PK-K6693	Emydops	0.267984
SAM-PK-K6824	Emydops	0.23565
TM 242	Emydops	0.231412
AMNH 5565	Endothiodon bathystoma	0.28093
AMNH 5570	Endothiodon bathystoma	0.3332
AMNH 5571	Endothiodon bathystoma	0.293214
AMNH 5572	Endothiodon bathystoma	0.257576
NHMUK R4044	Endothiodon bathystoma	0.314286
RC 675	Endothiodon bathystoma	0.409184
SAM-PK-2676	Endothiodon bathystoma	0.456923
NMT RB162	Endothiodon tolani	0.328
NMQR 3003	Eodicynodon oelofseni	0.351201
NMQR 2911	Eodicynodon oosthuizeni	0.309373
NMQR 2978	Eodicynodon oosthuizeni	0.337966
NMQR 2991	Eodicynodon oosthuizeni	0.328283
SAM-PK-11879	Eodicynodon oosthuizeni	0.313606
BP/1/1779	Eosimops	0.204322
BP/1/6674	Eosimops	0.140127
NMNH 23345	Eosimops	0.226393
NMQR 3145	Eosimops	0.175834
CGP AF107-83	Euptychognathus bathyrhynchus	0.408288
CGP/1/310 (34-65)	Euptychognathus bathyrhynchus	0.327171
GPIT K19	Euptychognathus bathyrhynchus	0.271304
SAM-PK-12261	Galeops	0.328164
SAM-PK-4005	Galeops	0.349942
NHMUK R2112	Geikia elginensis	0.366349
GPIT K114	Geikia locusticeps	0.270082
GPIT K87	Geikia locusticeps	0.29381
UMZC T764	Geikia locusticeps	0.255736
UMZC T981	Geikia locusticeps	0.205679
NHMUK R2106	Gordonia traquairi	0.239474
NHMUK R2108	Gordonia traquairi	0.279079
NHMUK R2109	Gordonia traquairi	0.236222
PIN 156/114	Idelesaurus	0.366957
MACN 18055	Ischigualastia	0.507728
MCZ 3118	Ischigualastia	0.47619
MCZ 3119	Ischigualastia	0.513274
PVL ???	Ischigualastia	0.460109
PVL 3401	Ischigualastia	0.49884
PVL 3807	Ischigualastia	0.435216
UFRGS 0151	Jachaleria	0.392235
IVPP RV431407	Jimusaria sinkianensis	0.26665
IVPP V3240.2	Jimusaria sinkianensis	0.347354
BP/1/3638	Kannemeyeria lophorhinus	0.361276
BP/1/1168	Kannemeyeria simocephalus	0.445882
BP/1/2902	Kannemeyeria simocephalus	0.5
BP/1/4523	Kannemeyeria simocephalus	0.426667
BP/1/4524	Kannemeyeria simocephalus	0.475773
NMNH 22947	Kannemeyeria simocephalus	0.285532
NMQR 1127	Kannemeyeria simocephalus	0.428571
SAM-PK-10555	Kannemeyeria simocephalus	0.423143
SAM-PK-3017	Kannemeyeria simocephalus	0.462744
UCMP V4747/42916	Kannemeyeria simocephalus	0.390558
UMMP 14530	Kannemeyeria simocephalus	0.416541
UMZC T1037	Kannemeyeria simocephalus	0.384643
UMZC T757	Kannemeyeria simocephalus	0.414909
GPIT K130	Katumbia	0.179654
UMZC T761	Katumbia	0.231769
UMZC T791	Katumbia	0.176966
GPIT K55b	Kawingasaurus	0.310379
GPIT K55c	Kawingasaurus	0.284245
GPIT K55d	Kawingasaurus	0.302126
GPIT K56	Kawingasaurus	0.335145
RC 63	Keyseria benjamini	0.244308
BP/1/2889	Kitchinganomodon	0.2584
BP/1/815	Kitchinganomodon	0.413861
BP/1/819	Kitchinganomodon	0.378085
RC 25	Kitchinganomodon	0.322581
RC 26	Kitchinganomodon	0.327731
RC 88	Kitchinganomodon	0.294643
TSK 23	Kitchinganomodon	0.242392
BP/1/5344	Kombuisia	0.192564
FMNH UC1531	Lystrosaurus curvatus	0.408183
FMNH Unnumbered	Lystrosaurus curvatus	0.318621
NHMUK R6760	Lystrosaurus curvatus	0.281425
NMNH 22945	Lystrosaurus curvatus	0.355
NMQR C299	Lystrosaurus curvatus	0.493027
SAM-PK-706	Lystrosaurus curvatus	0.273092
SAM-PK-K10378	Lystrosaurus curvatus	0.191699
SAM-PK-K10462	Lystrosaurus curvatus	0.232422
SAM-PK-K1247	Lystrosaurus curvatus	0.301687
SAM-PK-K8017	Lystrosaurus curvatus	0.251944
UMZC T788	Lystrosaurus curvatus	0.352657
BSP 1934-VIII-511	Lystrosaurus declivis	0.471073
FMNH Unnumbered	Lystrosaurus declivis	0.260549
NMQR 3592	Lystrosaurus declivis	0.223398
NMQR 815	Lystrosaurus declivis	0.296263
SAM-PK-K10454	Lystrosaurus declivis	0.324431
SAM-PK-K1378	Lystrosaurus declivis	0.368034
SAM-PK-K1398	Lystrosaurus declivis	0.463789
TM 20	Lystrosaurus declivis	0.326879
TM 21	Lystrosaurus declivis	0.385549
IVPP V3242	Lystrosaurus hedini	0.357424
IVPP V3243	Lystrosaurus hedini	0.31814
IVPP V3247	Lystrosaurus hedini	0.267742
IVPP V3248	Lystrosaurus hedini	0.265137
IVPP V3265	Lystrosaurus hedini	0.354884
IVPP V8532	Lystrosaurus hedini	0.35438
AM 404	Lystrosaurus maccaigi	0.262857
AM 4040	Lystrosaurus maccaigi	0.354595
BP/1/3976	Lystrosaurus maccaigi	0.205702
BP/1/468	Lystrosaurus murrayi	0.302639
BP/1/4798	Lystrosaurus murrayi	0.328742
BSP 1934-VIII-512	Lystrosaurus murrayi	0.31109
FMNH UC1516	Lystrosaurus murrayi	0.397982
NHMUK R1291	Lystrosaurus murrayi	0.265
NMQR 3593	Lystrosaurus murrayi	0.268978
SAM-PK-K10092	Lystrosaurus murrayi	0.234525
SAM-PK-K10383	Lystrosaurus murrayi	0.299494
SAM-PK-K10461	Lystrosaurus murrayi	0.292198
SAM-PK-K10466	Lystrosaurus murrayi	0.208932
SMFNS 51941	Lystrosaurus murrayi	0.331429
TM 4050	Lystrosaurus murrayi	0.236919
YPM 2225	Lystrosaurus murrayi	0.26
BP/1/2690	Myosaurus	0.244432
BP/1/2701a	Myosaurus	0.228689
BP/1/2701b	Myosaurus	0.200611
BP/1/4269	Myosaurus	0.331904
BP/1/4269	Myosaurus	0.288377
SAM-PK-3526	Myosaurus	0.250956
SAM-PK-3526a	Myosaurus	0.270876
BP/1/1266	Odontocyclops	0.296569
BP/1/3244	Odontocyclops	0.295593
BP/1/3419	Odontocyclops	0.37037
BP/1/3585	Odontocyclops	0.409949
BP/1/3586	Odontocyclops	0.570667
BP/1/3589	Odontocyclops	0.399672
CGP CB28	Odontocyclops	0.321758
RC 451	Odontocyclops	0.374026
SAM-PK-K10030	Odontocyclops	0.342131
PIN 1758/5	Otsheria	0.381284
AM 4545	Oudenodon bainii	0.25
AMNH 5635	Oudenodon bainii	0.34375
BP/1/109	Oudenodon bainii	0.286458
BP/1/111	Oudenodon bainii	0.293634
BP/1/1240	Oudenodon bainii	0.300107
BP/1/2214	Oudenodon bainii	0.297798
BP/1/303	Oudenodon bainii	0.271553
BP/1/3107	Oudenodon bainii	0.349054
BP/1/337	Oudenodon bainii	0.245776
BP/1/668	Oudenodon bainii	0.399386
BP/1/722	Oudenodon bainii	0.19489
BP/1/730	Oudenodon bainii	0.27611
BP/1/788	Oudenodon bainii	0.247232
BP/1/82	Oudenodon bainii	0.250724
BSP 1934-VIII-32	Oudenodon bainii	0.200455
CGP M208	Oudenodon bainii	0.261326
CGP M845	Oudenodon bainii	0.196744
CGP MIF133	Oudenodon bainii	0.263043
CGP RS 452	Oudenodon bainii	0.289457
CGP S115	Oudenodon bainii	0.336704
CGP STH463	Oudenodon bainii	0.275104
FMNH UC1520	Oudenodon bainii	0.285234
GPIT ???	Oudenodon bainii	0.214343
MMK 4164	Oudenodon bainii	0.346053
MMK 4167	Oudenodon bainii	0.235833
MMK 5032	Oudenodon bainii	0.180261
MMK 5033	Oudenodon bainii	0.285234
NHMUK 36232	Oudenodon bainii	0.274417
NHMUK R4067	Oudenodon bainii	0.24878
NMNH 24625	Oudenodon bainii	0.209667
NMNH 24922	Oudenodon bainii	0.277931
NMNH 335338.A	Oudenodon bainii	0.343
RC 170	Oudenodon bainii	0.239756
RC 86	Oudenodon bainii	0.258519
SAM-PK-10019	Oudenodon bainii	0.329955
SAM-PK-10066	Oudenodon bainii	0.282089
SAM-PK-10068	Oudenodon bainii	0.285071
SAM-PK-10326	Oudenodon bainii	0.313574
SAM-PK-10661	Oudenodon bainii	0.198767
SAM-PK-11113	Oudenodon bainii	0.350103
SAM-PK-11141	Oudenodon bainii	0.323171
SAM-PK-1886	Oudenodon bainii	0.292208
SAM-PK-4032	Oudenodon bainii	0.352678
SAM-PK-5141	Oudenodon bainii	0.32963
SAM-PK-6045	Oudenodon bainii	0.248082
SAM-PK-8777	Oudenodon bainii	0.299389
SAM-PK-K10113	Oudenodon bainii	0.297333
SAM-PK-K10124	Oudenodon bainii	0.317389
SAM-PK-K10416	Oudenodon bainii	0.241717
SAM-PK-K10418	Oudenodon bainii	0.233938
SAM-PK-K5227	Oudenodon bainii	0.29332
SAM-PK-K5881	Oudenodon bainii	0.296039
SAM-PK-K6441	Oudenodon bainii	0.346062
SAM-PK-K7214	Oudenodon bainii	0.266976
SAM-PK-K7293	Oudenodon bainii	0.270771
SAM-PK-K7493	Oudenodon bainii	0.237249
SAM-PK-K8602	Oudenodon bainii	0.312535
SAM-PK-K8639	Oudenodon bainii	0.299838
TM 262	Oudenodon bainii	0.206
UCMP V48113/42693	Oudenodon bainii	0.36556
UMZC T793	Oudenodon bainii	0.315035
UMZC T795	Oudenodon bainii	0.273488
IGCAGS V 318	Parakannemeyeria	0.366881
IVPP V973	Parakannemeyeria	0.453111
IVPP V983	Parakannemeyeria	0.567727
IVPP V984	Parakannemeyeria	0.430989
NMQR 3000	Patranomodon	0.289661
AMNH 5325	Pelanomodon	0.252803
BP/1/106	Pelanomodon	0.309524
BP/1/535	Pelanomodon	0.294785
BP/1/837	Pelanomodon	0.244798
CGP AF9183	Pelanomodon	0.2784
NMNH 171065	Pelanomodon	0.358413
RC 10	Pelanomodon	0.242669
RC 150	Pelanomodon	0.29949
RC 415	Pelanomodon	0.320513
RC 98	Pelanomodon	0.292683
PIN 2005/38a	Peramodon amalitzkii	0.272222
AM 2825	Pristerodon	0.202333
BP/1/2642	Pristerodon	0.224937
BP/1/3410	Pristerodon	0.219156
BSP 1934-VIII-24	Pristerodon	0.167527
BSP 1934-VIII-27	Pristerodon	0.340313
CGP WB106	Pristerodon	0.183402
GPIT ???	Pristerodon	0.185264
NMNH 22944	Pristerodon	0.240962
NMQR 3120	Pristerodon	0.244765
SAM-PK-10153	Pristerodon	0.232994
SAM-PK-10161	Pristerodon	0.286608
SAM-PK-10322	Pristerodon	0.178251
SAM-PK-10394a	Pristerodon	0.278429
SAM-PK-K11239	Pristerodon	0.154
SAM-PK-K1658	Pristerodon	0.214771
TM 313	Pristerodon	0.267386
UCMP V3694/42396 (incorrect #)	Pristerodon	0.20977
UMZC T568	Pristerodon	0.230844
UMZC T959	Pristerodon	0.211929
BP/1/5589	Prosictodon	0.198037
BP/1/7190	Prosictodon	0.277
PIN 952/100	Rabidosaurus	0.464286
UNIPAMPA PV317P	Rastodon	0.22093
ISI R37	Rechnisaurus	0.509599
AMNH 5636	Rhachiocephalus	0.352113
BP/1/1512	Rhachiocephalus	0.235013
BP/1/2458a	Rhachiocephalus	0.45977
CGP C82	Rhachiocephalus	0.302955
GPIT K100a	Rhachiocephalus	0.361446
GPIT K15a	Rhachiocephalus	0.366972
NHMUK 36252	Rhachiocephalus	0.338022
NMNH 410287	Rhachiocephalus	0.261739
RC 95	Rhachiocephalus	0.317708
SAM-PK-3425	Rhachiocephalus	0.310924
SAM-PK-8750	Rhachiocephalus	0.364502
SAM-PK-K1393	Rhachiocephalus	0.296429
UCMP V48107/42626	Rhachiocephalus	0.314346
PIN 1579/14	Rhadiodromus	0.509459
PIN 1579/?	Rhinodicynodon	0.350699
PIN 1579/50	Rhinodicynodon	0.256667
NMQR 3526	Robertia	0.189036
SAM-PK-11461	Robertia	0.273841
SAM-PK-11690	Robertia	0.204991
SAM-PK-11690	Robertia	0.244778
SAM-PK-11756	Robertia	0.260405
SAM-PK-11756	Robertia	0.293268
SAM-PK-11761	Robertia	0.238177
SAM-PK-11787	Robertia	0.185114
SAM-PK-11890	Robertia	0.247203
SAM-PK-K7807	Robertia	0.229127
SAM-PK-K7992	Robertia	0.238395
NMT RB42	Sangusaurus	0.483
UMZC T1226	Sangusaurus	0.338788
ISI R208	Sauroscaptor	0.280702
IVPP V315	Shaanbeikannemeyeria	0.527
BP/1/5532	Shansiodon	0.331098
IGCAGS 320	Shansiodon	0.324372
IVPP V2415	Shansiodon	0.157047
IVPP V2416	Shansiodon	0.314777
IVPP V2417	Shansiodon	0.198653
IGCAGS 316	Sinokannemeyeria	0.338637
IVPP V974	Sinokannemeyeria	0.48318
IVPP V976	Sinokannemeyeria	0.439231
SAM-PK-2347	Sintocephalus alticeps	0.354027
GPIT ???	Stahleckeria	0.3334
GPIT ???	Stahleckeria	0.488889
MCP 272	Stahleckeria	0.492874
PIN 2212/10	Suminia	0.316354
PIN 2212/116	Suminia	0.35197
PIN 2212/116	Suminia	0.383593
PIN 2212/116	Suminia	0.355301
PIN 2212/32	Suminia	0.242824
PIN 2212/33	Suminia	0.306118
PIN 2212/62	Suminia	0.4008
GPIT K292	Tetragonias	0.350256
UMZC T753	Tetragonias	0.342553
UMZC T754	Tetragonias	0.442162
BP/1/7624	Tropidostoma	0.237
CGP C22	Tropidostoma	0.356306
CGP CM 86-411	Tropidostoma	0.317513
CGP CM 86-573	Tropidostoma	0.284598
CGP RMS 594	Tropidostoma	0.309664
CGP RMS183	Tropidostoma	0.276471
CGP RMS631	Tropidostoma	0.2528
CGP RS327	Tropidostoma	0.27533
CGP S224	Tropidostoma	0.304606
NHMUK 47051	Tropidostoma	0.266971
NHMUK R1662	Tropidostoma	0.306931
NMNH 22940	Tropidostoma	0.216
NMNH 452032	Tropidostoma	0.269
SAM-PK-10681	Tropidostoma	0.272484
SAM-PK-2356	Tropidostoma	0.318261
SAM-PK-747	Tropidostoma	0.249137
SAM-PK-8039	Tropidostoma	0.300575
SAM-PK-K10096	Tropidostoma	0.231875
SAM-PK-K11238	Tropidostoma	0.206
SAM-PK-K6742	Tropidostoma	0.346253
SAM-PK-K6841	Tropidostoma	0.252337
SAM-PK-K6940	Tropidostoma	0.282293
SAM-PK-K8603	Tropidostoma	0.333218
SAM-PK-K8633	Tropidostoma	0.307213
SAM-PK-K9960	Tropidostoma	0.28
SAM-PK-K9960	Tropidostoma	0.290909
TM 249	Tropidostoma	0.326838
PIN 157/1116	Ulemica	0.441595
PIN 2793/1	Ulemica	0.499246
SGU D-104/1	Uralokannemeyeria	0.490018
MACN 18.871	Vinceria	0.230014
PVL 3851	Vinceria	0.304636
PIN 1536/1	Vivaxosaurus trautscholdi	0.361
PIN 2005/1	Vivaxosaurus trautscholdi	0.457895
PIN 2005/3	Vivaxosaurus trautscholdi	0.340838
PIN 2005/6	Vivaxosaurus trautscholdi	0.361395
ISI R38	Wadiasaurus	0.422652
IVPP V4457	Xiukannemeyeria	0.285714

## Sheet: Characters 2 & 11
Specimen Number	Taxon	IN area (in pixels)	BSP length (in pixels)
NHMUK R9732	Angonisaurus	27054	545
AMNH 5564	Aulacephalodon	21188	365
BP/1/1557	Aulacephalodon	n/a	421
BP/1/2460	Aulacephalodon	10536	501
BP/1/2983	Aulacephalodon	10256	418
BP/1/300	Aulacephalodon	9555	496
BP/1/304	Aulacephalodon	9786	453
BP/1/4087	Aulacephalodon	n/a	481
BP/1/4124	Aulacephalodon	17482	434
BP/1/634	Aulacephalodon	10044	499
CGP CBT53	Aulacephalodon	11013	456
CGP K30	Aulacephalodon	18313	456
CGP MJF129	Aulacephalodon	n/a	441
NHMUK 36235	Aulacephalodon	n/a	386
RC 24	Aulacephalodon	15189	469
SAM-PK-10021	Aulacephalodon	n/a	426
SAM-PK-K1221	Aulacephalodon	10658	393
UCMP V48106/42712	Aulacephalodon	n/a	376
UCMP V48107/42685	Aulacephalodon	n/a	468
PIN 4678/2	Australobarbarus	18432	445
PIN 4678/3	Australobarbarus	n/a	459
PIN 4678/4	Australobarbarus	n/a	378
BSP 1934-VIII-516	Basilodon woodwardi	12009	404
RC 39	Basilodon woodwardi	11653	477
TM 199	Basilodon woodwardi	20600	322
FMH UR 2490	Brachyprosopus	21498	353
SAM-PK-11558	Brachyprosopus	11769	288
SAM-PK-12259	Brachyprosopus	n/a	312
SAM-PK-K7604a	Brachyprosopus	17204	341
SAM-PK-K7604b	Brachyprosopus	13979	374
CGP/1/938	Bulbasaurus	25929	460
CGP/1/949	Bulbasaurus	19785	454
SAM-PK-K10587	Bulbasaurus	13460	338
SAM-PK-K11235	Bulbasaurus	16748	367
SAM-PK-6243	Cistecephaloides	29872	423
BP/1/31	Cistecephalus	17878	428
BSP 1932-I-502	Cistecephalus	30779	408
BSP 1932-I-56	Cistecephalus	22327	385
CGP R305	Cistecephalus	n/a	443
CGP WB6	Cistecephalus	21727	465
SAM-PK-10665	Cistecephalus	21906	427
SAM-PK-K10554	Cistecephalus	n/a	421
SAM-PK-K11187	Cistecephalus	n/a	442
SAM-PK-K7667	Cistecephalus	31196	417
UCMP V48106/42704	Cistecephalus	12944	430
BP/1/5737	Colobodectes	n/a	327
NM QR3329	Colobodectes	26304	279
NHCC LB116	Compsodon	18698	329
NHCC LB13	Compsodon	20896	330
NHCC LB14	Compsodon	17717	369
NMQR 1460	Compsodon	n/a	395.3
GPIT/RE/9641 (=K2)	Daptocephalus huenei	15938	442
BP/1/2188	Daptocephalus leoniceps	19375	467
BP/1/2784	Daptocephalus leoniceps	14240	474
BP/1/3927	Daptocephalus leoniceps	10252	378
BP/1/555	Daptocephalus leoniceps	9939	415
BSP 1934-VIII-49	Daptocephalus leoniceps	n/a	400
NHMUK 47047	Daptocephalus leoniceps	13401	446
NMNH 23337	Daptocephalus leoniceps	8464	424
UCMP V36102/33431	Daptocephalus leoniceps	7103	531
IVPP V7940	Daqingshanodon limbus	11388	451
PIN 4644/1	Delectosaurus	17996	351
GPIT/RE/7177 (=K101)	Dicynodon angielczyki	29783	302
GPIT/RE/7175 (=K110)	Dicynodon angielczyki	19831	386
UMZC T1089	Dicynodon angielczyki	17022	395
UMZC T1122-1123	Dicynodon angielczyki	17371	432
UMZC T982	Dicynodon angielczyki	n/a	411
ATB 477	Dicynodon lacerticeps	19594	387
ATB 88	Dicynodon lacerticeps	21279	332
CGP GHG8	Dicynodon lacerticeps	26487	501
NMNH 25211	Dicynodon lacerticeps	16963	348
RC 23	Dicynodon lacerticeps	19226	370
RC 38	Dicynodon lacerticeps	18398	404
RC 40	Dicynodon lacerticeps	19046	306
RC 85	Dicynodon lacerticeps	22132	384
RC 96	Dicynodon lacerticeps	25965	448
SAM-PK-10046a	Dicynodon lacerticeps	18890	273
SAM-PK-K10217	Dicynodon lacerticeps	20500	370
SAM-PK-K5208	Dicynodon lacerticeps	n/a	370
SAM-PK-K7011	Dicynodon lacerticeps	10167	426
SAM-PK-K7482	Dicynodon lacerticeps	13334	389
SAM-PK-K7591	Dicynodon lacerticeps	20702	444
SAM-PK-K7806	Dicynodon lacerticeps	14557	438
SAM-PK-K9955	Dicynodon lacerticeps	n/a	433
SMFNS 51922	Dicynodon lacerticeps	13587	474
UMMP ?	Dicynodon lacerticeps	27642	435
BP/1/1562	Dicynodontoides	9216	329
BP/1/3858	Dicynodontoides	n/a	415
GPIT K12	Dicynodontoides	16505	443
GPIT K35a	Dicynodontoides	n/a	429
GPIT K48	Dicynodontoides	19288	385
NHCC LB117	Dicynodontoides	19589	353
RC 64	Dicynodontoides	27693	336
RC 83	Dicynodontoides	32775	337
SAM-PK-3723	Dicynodontoides	16987	372
SAM-PK-590	Dicynodontoides	n/a	355
SAM-PK-K6131	Dicynodontoides	n/a	368
UMZC T749	Dicynodontoides	9713	434
UMZC T792	Dicynodontoides	12784	432
RC 76	Digalodon	n/a	471.067
AMNH 5308	Diictodon	13708	395
BP/1/1928	Diictodon	17077	361
BP/1/287	Diictodon	n/a	314
BP/1/3011	Diictodon	12173	355
BP/1/327	Diictodon	9690	374
BP/1/352	Diictodon	n/a	379
BP/1/850	Diictodon	19493	401
BSP 1934-VIII-48	Diictodon	10175	350
NHMUK R11184	Diictodon	12703	400
NMNH 452077	Diictodon	n/a	440
NMQR 298	Diictodon	13458	354
NMQR 3121	Diictodon	13614	334
NMQR 3427	Diictodon	10368	388
SAM-PK-10086	Diictodon	17665	369
SAM-PK-10341	Diictodon	7966	394
SAM-PK-10377	Diictodon	n/a	386
SAM-PK-11084	Diictodon	10464	350
SAM-PK-2354	Diictodon	12834	370
SAM-PK-7420	Diictodon	7966	392
SAM-PK-K11243	Diictodon	n/a	381
SAM-PK-K1242	Diictodon	n/a	389
SAM-PK-K5105	Diictodon	23773	395
SAM-PK-K5204	Diictodon	6946	367
SAM-PK-K6724	Diictodon	6434	361
SAM-PK-K6818	Diictodon	9700	389
SAM-PK-K6873	Diictodon	n/a	401
SAM-PK-K6921	Diictodon	n/a	374
SAM-PK-K6929	Diictodon	8354	372
SAM-PK-K6979	Diictodon	8544	384
SAM-PK-K7036	Diictodon	11594	405
SAM-PK-K7281	Diictodon	n/a	326
SAM-PK-K7643	Diictodon	15698	338
SAM-PK-K7673	Diictodon	11795	372
SAM-PK-K7730	Diictodon	10515	397
SAM-PK-K7738	Diictodon	13802	429
SAM-PK-K8585	Diictodon	n/a	387
SMFNS 55274	Diictodon	10300	350
TM 253	Diictodon	11951	392
TM 268	Diictodon	n/a	364
UCMP V3504/32131	Diictodon	19042	360
UCMP V3691/42056	Diictodon	15437	367
UCMP V3694/42397	Diictodon	n/a	329
UCMP V3694/42399	Diictodon	8203	365
UCMP V48109/42720	Diictodon	n/a	370
BP/1/5287	Dinanomodon	17931	438
NMQR 68	Dinanomodon	13111	506
RC 22	Dinanomodon	n/a	418
RC 77	Dinanomodon	20145	395
RC 9	Dinanomodon	17461	517
SAM-PK-K10618	Dinanomodon	n/a	596
MCZ 1628	Dinodontosaurus	n/a	461
MCZ 1678	Dinodontosaurus	n/a	472
MCZ 3453	Dinodontosaurus	n/a	404
MCZ 3454	Dinodontosaurus	25706	453
BP/1/4569	Dolichuranus	41071	445
BP/1/4570	Dolichuranus	54923	410.2
BP/1/4573	Dolichuranus	47893	451.3
CGP FNOE1/FNO4569	Dolichuranus	32925	440
CGP M6	Dolichuranus	46912	433
CGP R316	Dolichuranus	35148	377
CGP R320	Dolichuranus	n/a	498
PIN 2353/37	Elph	n/a	375
BP/1/2366	Emydops	7673	419
BP/1/262	Emydops	4616	373
BP/1/862	Emydops	13256	338
CGP M1000	Emydops	21657	405
NHMUK R4957	Emydops	14095	299
NHMUK R4960	Emydops	11173	266
SAM-PK-10148	Emydops	19972	388
SAM-PK-10170	Emydops	18492	287
SAM-PK-11060	Emydops	13548	443
SAM-PK-2665	Emydops	24758	377
SAM-PK-2667	Emydops	13970	309
SAM-PK-3721	Emydops	20400	341
SAM-PK-K1517	Emydops	24364	304
SAM-PK-K1671	Emydops	13301	389
SAM-PK-K6623	Emydops	15420	384
AMNH 5570	Endothiodon bathystoma	n/a	285
AMNH 5572	Endothiodon bathystoma	n/a	224
AMNH 5573	Endothiodon bathystoma	n/a	227
BP/1/1659	Endothiodon bathystoma	14389	216
NHMUK R4044	Endothiodon bathystoma	n/a	182
RC 675	Endothiodon bathystoma	n/a	226
SAM-PK-2676	Endothiodon bathystoma	18041	183
NM QR2902	Eodicynodon oosthuizeni	51059	n/a
NM QR2904/2905	Eodicynodon oosthuizeni	39887	235
NM QR2906	Eodicynodon oosthuizeni	25460	235
NM QR2911	Eodicynodon oosthuizeni	41712	264
NM QR2978	Eodicynodon oosthuizeni	26679	319
NM QR2989	Eodicynodon oosthuizeni	34505	231
NM QR2990	Eodicynodon oosthuizeni	46946	158
NM QR2991	Eodicynodon oosthuizeni	22254	377
SAM-PK-11879	Eodicynodon oosthuizeni	18778	373
SAM-PK-17570	Eodicynodon oosthuizeni	40707	135
BP/1/1779	Eosimops	10145	385
NM QR3145	Eosimops	19360	389
NMNH 23345	Eosimops	6878	325
SAM-PK-K296	Eosimops	12052	347
GPIT K19	Euptychognathus bathyrhynchus	15729	415
SAM-PK-12261	Galeops	32353	168
SAM-PK-4005	Galeops	n/a	243
GPIT K114	Geikia locustceps	14230	447
GPIT K87	Geikia locustceps	9743	452
UMZC T981	Geikia locustceps	n/a	372
PIN 156/114	Idelesaurus	24836	411
PIN 156/4	Idelesaurus	24715	370
MACN 18.055	Ischigualastia	22255	478
PVL ???	Ischigualastia	n/a	467
PVL 3401	Ischigualastia	22818	445
UFRGS PV0151T	Jachaleria	28818	436
BP/1/3638	Kannemeyeria lophorhinus	32897	485
R313	Kannemeyeria lophorhinus	34958	589
BP/1/1168	Kannemeyeria simocephalus	19863	456
BP/1/2902	Kannemeyeria simocephalus	n/a	455
BP/1/4523	Kannemeyeria simocephalus	41545	471
NM QR1127	Kannemeyeria simocephalus	16667	496
SAM-PK-3017	Kannemeyeria simocephalus	51067	389
UCMP V4747/42916	Kannemeyeria simocephalus	46556	429
UMMP 14530	Kannemeyeria simocephalus	37527	424
UMZC T757	Kannemeyeria simocephalus	n/a	522
GPIT K130	Katumbia	19903	335
UMZC T761	Katumbia	21082	372
GPIT K52	Kawingasaurus	20598	278
GPIT K55b	Kawingasaurus	20458	427
GPIT K55d	Kawingasaurus	33353	328
GPIT K56	Kawingasaurus	n/a	476
RC 63	Keyseria benjamini	n/a	471
BP/1/2889	Kitchinganomodon	12459	432
BP/1/815	Kitchinganomodon	n/a	479
BP/1/819	Kitchinganomodon	21736	477
BP/1/5344	Kombuisia	15440	394
NHMUK R6760	Lystrosaurus curvatus	17081	389
NM C299	Lystrosaurus curvatus	33855	383
SAM-PK-706	Lystrosaurus curvatus	n/a	484
SAM-PK-K1247	Lystrosaurus curvatus	n/a	394
UMZC T788	Lystrosaurus curvatus	n/a	377
BSP 1934-VIII-511	Lystrosaurus declivis	26740	358
NHMUK 36221	Lystrosaurus declivis	28257	377
NM QR3592	Lystrosaurus declivis	23279	423
SAM-PK-K10454	Lystrosaurus declivis	34329	361
SAM-PK-K12	Lystrosaurus declivis	31999	432
SAM-PK-K1378	Lystrosaurus declivis	38851	371
SAM-PK-K1398	Lystrosaurus declivis	26142	382
TM 21	Lystrosaurus declivis	30382	379
IVPP V8532	Lystrosaurus hedini	26994	451
AM 404	Lystrosaurus maccaigi	20444	469
AM 4040	Lystrosaurus maccaigi	34762	422
BP/1/3972	Lystrosaurus maccaigi	20685	398
BP/1/3976	Lystrosaurus maccaigi	n/a	432
BP/1/879	Lystrosaurus maccaigi	n/a	458
SAM-PK-K116	Lystrosaurus maccaigi	14172	422
BP/1/468	Lystrosaurus murrayi	n/a	341
BP/1/4798	Lystrosaurus murrayi	28344	372
NM QR3593	Lystrosaurus murrayi	29632	322
SAM-PK-3599	Lystrosaurus murrayi	32794	442
SAM-PK-K10092	Lystrosaurus murrayi	28651	415
SAM-PK-K10461	Lystrosaurus murrayi	27428	372
SAM-PK-K8	Lystrosaurus murrayi	n/a	409
TM 4050	Lystrosaurus murrayi	35581	434
UCMP V65341/31358	Lystrosaurus murrayi	38070	428
YPM 2225	Lystrosaurus murrayi	n/a	449
BP/1/2690	Myosaurus	n/a	331
BP/1/2701A	Myosaurus	n/a	383
SAM-PK-3526	Myosaurus	12193	357
SAM-PK-3526a	Myosaurus	22978	392
BP/1/3419	Odontocyclops	22216	430
BP/1/3585	Odontocyclops	10549	455
BP/1/3586	Odontocyclops	n/a	375
BP/1/3589	Odontocyclops	18160	463
PIN 1758/5	Otsheria	56961	227
AM 4545	Oudenodon bainii	n/a	441
BP/1/1240	Oudenodon bainii	7740	457
BP/1/2214	Oudenodon bainii	n/a	408
BP/1/337	Oudenodon bainii	13647	410
BP/1/730	Oudenodon bainii	n/a	420
BP/1/788	Oudenodon bainii	n/a	365
BSP 1934-VIII-32	Oudenodon bainii	9047	411
CGP M208	Oudenodon bainii	n/a	446
CGP MIF133	Oudenodon bainii	n/a	498
CGP RMS594	Oudenodon bainii	12393	397
CGP/1/389	Oudenodon bainii	10733	410
GPIT ?	Oudenodon bainii	12760	378
NHMUK 36232	Oudenodon bainii	17092	320
NMNH 24625	Oudenodon bainii	10641	498
RC 170	Oudenodon bainii	n/a	474
RC 86	Oudenodon bainii	n/a	413
SAM-PK-10066	Oudenodon bainii	13175	430
SAM-PK-1886	Oudenodon bainii	5067	473
SAM-PK-6045	Oudenodon bainii	9911	464
SAM-PK-K10124	Oudenodon bainii	10104	449
SAM-PK-K10416	Oudenodon bainii	n/a	392
SAM-PK-K10418	Oudenodon bainii	8384	435
SAM-PK-K5227	Oudenodon bainii	10771	423
SAM-PK-K7293	Oudenodon bainii	5963	440
SAM-PK-K7493	Oudenodon bainii	6765	423
SAM-PK-K8602	Oudenodon bainii	7292	448
UCMP V48113/42693	Oudenodon bainii	n/a	392
UCMP V48130/42687	Oudenodon bainii	n/a	404
IVPP V973	Parakannemeyeria	18456	525
IVPP V983	Parakannemeyeria	15506	501
IVPP V984	Parakannemeyeria	14423	575
NM QR3000	Patranomodon	61636	n/a
AMNH 5235	Pelanomodon	11379	436
BP/1/106	Pelanomodon	n/a	434
BP/1/792	Pelanomodon	14674	414
BP/1/837	Pelanomodon	n/a	485
CGP AF9183	Pelanomodon	12499	424
NMNH 171065	Pelanomodon	n/a	441
RC 10	Pelanomodon	n/a	457
RC 150	Pelanomodon	n/a	428
RC 98	Pelanomodon	10469	464
AMNH 5578	Pristerodon	n/a	322
BP/1/2134	Pristerodon	19192	354
BP/1/2642	Pristerodon	19594	339
BSP 1934-VIII-24	Pristerodon	8522	331
CGP WB106	Pristerodon	n/a	366
NMNH 22944	Pristerodon	20063	327
SAM-PK-10153	Pristerodon	12124	358
SAM-PK-10394	Pristerodon	8474	395
SAM-PK-K1658	Pristerodon	13107	364
TM 1464	Pristerodon	n/a	424
UCMP V3694/42396 (incorrect #)	Pristerodon	n/a	334
BP/1/5589	Prosictodon	17678	305
BP/1/7190	Prosictodon	n/a	360
ISI R37	Rechnisaurus	n/a	392
BP/1/1512	Rhachiocephalus	n/a	556
BP/1/2458a	Rhachiocephalus	7496	507
CGP C82	Rhachiocephalus	9974	470
GPIT K100a	Rhachiocephalus	n/a	435
GPIT K15a	Rhachiocephalus	n/a	488
NMNH 410287	Rhachiocephalus	n/a	361
RC 26	Rhachiocephalus	n/a	404
SAM-PK-8750	Rhachiocephalus	8271	439
SAM-PK-K1393	Rhachiocephalus	12664	389
UCMP V48107/42686	Rhachiocephalus	n/a	384
PIN 1579/14	Rhadiodromus	22544	466
PIN 1579/50	Rhinodicynodon	9645	499
NMNH 23342	Robertia broomiana	13461	369
NMQR 3526	Robertia broomiana	n/a	347
SAM-PK-11461	Robertia broomiana	15472	352
SAM-PK-11690	Robertia broomiana	n/a	371
SAM-PK-11690	Robertia broomiana	n/a	400
SAM-PK-11761	Robertia broomiana	9797	359
SAM-PK-11890	Robertia broomiana	16606	321
SAM-PK-K7807	Robertia broomiana	6154	295
NMT RB42	Sangusaurus	n/a	520
UMZC T1226	Sangusaurus	n/a	443
IVPP V315	Shaanbeikannemeyeria	41846	432.1
BP/1/5532	Shansiodon	17672	379
CAGS 320	Shansiodon	n/a	413
IVPP V2416	Shansiodon	n/a	498
IVPP V974	Sinokannemeyeria	35197	464
SAM-PK-2347	Sintocephalus alticeps	12080	391
GPIT Skull 1	Stahleckeria	29269	400
PIN 2212/33	Suminia	34721	154
PIN 2212/62	Suminia	n/a	109
GPIT K292	Tetragonias	26188	369
UMZC T753	Tetragonias	18247	370
BP/1/7624	Tropidostoma	15154	417
CGP CM 86-411	Tropidostoma	7108	322
CGP CM 86/573	Tropidostoma	7669	403
CGP RMS183	Tropidostoma	n/a	412
CGP RMS631	Tropidostoma	7335	399
CGP RS327	Tropidostoma	5501	407
CGP S224	Tropidostoma	5540	458
NHMUK R1662	Tropidostoma	n/a	346
SAM-PK-10681	Tropidostoma	9163	402
SAM-PK-2356	Tropidostoma	11491	429
SAM-PK-747	Tropidostoma	6558	466
SAM-PK-8039	Tropidostoma	13644	361
SAM-PK-K6742	Tropidostoma	9285	375
SAM-PK-K6841	Tropidostoma	5612	402
SAM-PK-K6940	Tropidostoma	4409	423
SAM-PK-K8603	Tropidostoma	7726	384
SAM-PK-K8633	Tropidostoma	6153	432
TM 249	Tropidostoma	10049	412
TM 262	Tropidostoma	n/a	446
TM 267	Tropidostoma	12819	420
TM 345	Tropidostoma	n/a	376
TM 385	Tropidostoma	16979	285
PIN 157/1116	Ulemica	57624	326
PIN 2793/1	Ulemica	51269	101
MACN 18.871	Vinceria	38248	433
PVL 3851	Vinceria	n/a	458
PIN 1536/1	Vivaxosaurus trautscholdi	20269	403
PIN 2005/1	Vivaxosaurus trautscholdi	28187	439
PIN 2005/3	Vivaxosaurus trautscholdi	32496	337
PIN 2005/6	Vivaxosaurus trautscholdi	n/a	465
ISI R38	Wadiasaurus	n/a	448
IVPP V11677	Xiyukannemeyeria	22630	494

## Sheet: Character 3
Specimen	Taxon	Ratio
NHMUK R9732	Angonisaurus	0.513704
AMNH 5564	Aulacephalodon	0.306047
BP/1/1557	Aulacephalodon	0.338554
BP/1/2983	Aulacephalodon	0.331002
BP/1/300	Aulacephalodon	0.364372
BP/1/304	Aulacephalodon	0.312289
BP/1/4087	Aulacephalodon	0.274725
BP/1/4124	Aulacephalodon	0.339768
BP/1/634	Aulacephalodon	0.262353
BP/1/642	Aulacephalodon	0.27
BP/1/904	Aulacephalodon	0.265284
CGP CBT53	Aulacephalodon	0.321364
CGP K30	Aulacephalodon	0.367647
CGP MJF129	Aulacephalodon	0.265965
FMNH UC1522	Aulacephalodon	0.364648
MMK 4663	Aulacephalodon	0.364645
NHMUK 36235	Aulacephalodon	0.334026
NHMUK 36238	Aulacephalodon	0.460968
RC 24	Aulacephalodon	0.379572
SAM-PK-10021	Aulacephalodon	0.285714
SAM-PK-3423	Aulacephalodon	0.289352
SAM-PK-K1221	Aulacephalodon	0.272817
UCMP V48106/42699	Aulacephalodon	0.338082
UCMP V48106/42712	Aulacephalodon	0.280672
UCMP V48107/42685	Aulacephalodon	0.371429
KPM 36	Australobarbarus	0.179
PIN 4678/2	Australobarbarus	0.149412
PIN 4678/3	Australobarbarus	0.21933
BSP 1934-VIII-516	Basilodon woodwardi	0.278043
MMK 4166	Basilodon woodwardi	0.203784
MMK 5264	Basilodon woodwardi	0.208589
RC 39	Basilodon woodwardi	0.206667
TM 199	Basilodon woodwardi	0.162896
FMNH UC 1705	Brachyprosopus	0.211787
FMNH UR 2490	Brachyprosopus	0.194547
SAM-PK-12259	Brachyprosopus	0.151867
SAM-PK-K11281	Brachyprosopus	0.2
SAM-PK-K7604b	Brachyprosopus	0.189403
CGP/1/2263	Bulbasaurus	0.216216
CGP/1/938	Bulbasaurus	0.317881
CGP/1/949	Bulbasaurus	0.256098
SAM-PK-K10587	Bulbasaurus	0.198198
SAM-PK-K11235	Bulbasaurus	0.260355
SAM-PK-6243	Cistecephaloides	0.424905
BP/1/31	Cistecephalus	0.280987
BSP 1932-I-502	Cistecephalus	0.240433
BSP 1932-I-56	Cistecephalus	0.254268
CGP RMS410	Cistecephalus	0.277365
CGP WB6	Cistecephalus	0.279037
NHMUK 47066	Cistecephalus	0.389665
NMNH 22942	Cistecephalus	0.305
SAM-PK-10665	Cistecephalus	0.227023
SAM-PK-K10554	Cistecephalus	0.298
SAM-PK-K11187	Cistecephalus	0.362
SAM-PK-K6814	Cistecephalus	0.304765
SAM-PK-K7667	Cistecephalus	0.308
UCMP 48108/42682	Cistecephalus	0.277778
UCMP V48106/42704	Cistecephalus	0.302706
UCMP V48109/42684	Cistecephalus	0.230516
BP/1/5737	Colobodectes	0.163038
NMQR 3329	Colobodectes	0.227473
NHCC LB116	Compsodon	0.199
NHCC LB13	Compsodon	0.22
NHCC LB14	Compsodon	0.197
NMQR 1460	Compsodon	0.212
GPIT/RE/9641 (=K2)	Daptocephalus huenei	0.260323
NMT RB43	Daptocephalus huenei	0.238338
AMNH 5508	Daptocephalus leoniceps	0.189731
AMNH 5582	Daptocephalus leoniceps	0.219667
BP/1/2188	Daptocephalus leoniceps	0.260923
BP/1/2784	Daptocephalus leoniceps	0.233333
BP/1/3927	Daptocephalus leoniceps	0.224868
BP/1/555	Daptocephalus leoniceps	0.229975
BP/1/832	Daptocephalus leoniceps	0.24235
BSP 1934-VIII-49	Daptocephalus leoniceps	0.218919
NHMUK 47047	Daptocephalus leoniceps	0.332312
NMNH 175657	Daptocephalus leoniceps	0.212353
NMNH 23337	Daptocephalus leoniceps	0.190939
NMNH 25154	Daptocephalus leoniceps	0.250891
SAM-PK-K10022	Daptocephalus leoniceps	0.27959
UCMP V36102-33431	Daptocephalus leoniceps	0.231253
IVPP V7940	Daqingshanodon limbus	0.260199
PIN 4644/1	Delectosaurus	0.258318
GPIT/RE/7177 (=K101)	Dicynodon angielczyki	0.252609
GPIT/RE/7175 (=K110)	Dicynodon angielczyki	0.248276
UMZC T1089	Dicynodon angielczyki	0.265334
UMZC T979	Dicynodon angielczyki	0.253164
UMZC T982	Dicynodon angielczyki	0.244228
B21	Dicynodon lacerticeps	0.294678
B477	Dicynodon lacerticeps	0.246147
B88	Dicynodon lacerticeps	0.230074
BP/1/2880	Dicynodon lacerticeps	0.335268
BP/1/3170	Dicynodon lacerticeps	0.274866
BSP 1934-VIII-515a/b	Dicynodon lacerticeps	0.300277
CGP GHG8	Dicynodon lacerticeps	0.23381
NHMUK 47045	Dicynodon lacerticeps	0.211
NMNH 25183	Dicynodon lacerticeps	0.225374
NMNH 25211	Dicynodon lacerticeps	0.233391
RC 23	Dicynodon lacerticeps	0.357405
RC 38	Dicynodon lacerticeps	0.235479
RC 85	Dicynodon lacerticeps	0.362733
RC 96	Dicynodon lacerticeps	0.25641
SAM-PK-3722	Dicynodon lacerticeps	0.285714
SAM-PK-4008	Dicynodon lacerticeps	0.250055
SAM-PK-8784	Dicynodon lacerticeps	0.230237
SAM-PK-K10217	Dicynodon lacerticeps	0.279387
SAM-PK-K5208	Dicynodon lacerticeps	0.218666
SAM-PK-K7011	Dicynodon lacerticeps	0.213161
SAM-PK-K7482	Dicynodon lacerticeps	0.213944
SAM-PK-K7591	Dicynodon lacerticeps	0.200556
SAM-PK-K7806	Dicynodon lacerticeps	0.211351
SAM-PK-K7811	Dicynodon lacerticeps	0.251716
SAM-PK-K9949	Dicynodon lacerticeps	0.236305
SAM-PK-K9955	Dicynodon lacerticeps	0.209745
SMFNS 51922	Dicynodon lacerticeps	0.289259
TM 345	Dicynodon lacerticeps	0.256631
UMMP Unnumbered	Dicynodon lacerticeps	0.235641
UMZC T770	Dicynodon lacerticeps	0.213985
BP/1/1562	Dicynodontoides	0.192655
BP/1/3858	Dicynodontoides	0.173362
BP/1/4027	Dicynodontoides	0.217719
GPIT K12	Dicynodontoides	0.263459
GPIT K35a	Dicynodontoides	0.280566
GPIT K48	Dicynodontoides	0.294433
NHCC LB117	Dicynodontoides	0.213
NHMUK 47091	Dicynodontoides	0.290754
NMNH 25176	Dicynodontoides	0.180251
NMNH 452113	Dicynodontoides	0.226
NMNH 452114	Dicynodontoides	0.262
NMQR 479	Dicynodontoides	0.193379
RC 134	Dicynodontoides	0.218131
RC 83	Dicynodontoides	0.211822
RC 97	Dicynodontoides	0.208878
SAM-PK-3723	Dicynodontoides	0.219346
SAM-PK-590	Dicynodontoides	0.235126
UMZC T747	Dicynodontoides	0.324432
UMZC T748	Dicynodontoides	0.308654
UMZC T796	Dicynodontoides	0.272503
UMZC T972	Dicynodontoides	0.2575
RC 76	Digalodon	0.294
AMNH 5308	Diictodon	0.154788
BP/1/1928	Diictodon	0.200211
BP/1/287	Diictodon	0.166048
BP/1/3011	Diictodon	0.164428
BP/1/327	Diictodon	0.187745
BP/1/352	Diictodon	0.187136
BP/1/850	Diictodon	2.00182
BSP 1934-VIII-46	Diictodon	0.193558
BSP 1934-VIII-47a	Diictodon	0.207182
BSP 1934-VIII-47b	Diictodon	0.117277
BSP 1934-VIII-48	Diictodon	0.175012
IVPP V3260	Diictodon	0.197892
NHMUK 47052	Diictodon	0.213818
NHMUK R11184	Diictodon	0.16602
NMNH 452077	Diictodon	0.15748
NMQR 282	Diictodon	0.171505
NMQR 298	Diictodon	0.203497
NMQR 3062	Diictodon	0.206613
NMQR 3121	Diictodon	0.174634
NMQR 3427	Diictodon	0.214926
SAM-PK-10086	Diictodon	0.181583
SAM-PK-10341	Diictodon	0.199609
SAM-PK-10377	Diictodon	0.184337
SAM-PK-11084	Diictodon	0.196397
SAM-PK-2354	Diictodon	0.208339
SAM-PK-K11243	Diictodon	0.17
SAM-PK-K1242	Diictodon	0.198898
SAM-PK-K5105	Diictodon	0.230154
SAM-PK-K5204	Diictodon	0.156791
SAM-PK-K6724	Diictodon	0.180166
SAM-PK-K6818	Diictodon	0.204175
SAM-PK-K6873	Diictodon	0.201952
SAM-PK-K6921	Diictodon	0.181046
SAM-PK-K6929	Diictodon	0.189525
SAM-PK-K6979	Diictodon	0.175426
SAM-PK-K7036	Diictodon	0.227636
SAM-PK-K7281	Diictodon	0.196099
SAM-PK-K7643	Diictodon	0.236333
SAM-PK-K7673	Diictodon	0.192277
SAM-PK-K7675	Diictodon	0.226293
SAM-PK-K7730	Diictodon	0.184587
SAM-PK-K7738	Diictodon	0.178921
SAM-PK-K8585	Diictodon	0.166599
SMFNS 55274	Diictodon	0.167179
TM 253	Diictodon	0.173062
UCMP V3504/32131	Diictodon	0.187744
UCMP V3504/42837	Diictodon	0.196867
UCMP V3691/41757	Diictodon	0.172949
UCMP V3691/42056	Diictodon	0.195733
UCMP V3694-42396	Diictodon	0.149425
UCMP V3694/42397	Diictodon	0.20488
BP/1/5287	Dinanomodon	0.241096
NMQR 68	Dinanomodon	0.226119
RC 22	Dinanomodon	0.184615
RC 42	Dinanomodon	0.144453
RC 9	Dinanomodon	0.193148
SAM-PK-K10618	Dinanomodon	0.24075
AMNH 7801	Dinodontosaurus	0.362105
MCZ 1628	Dinodontosaurus	0.347368
MCZ 1678	Dinodontosaurus	0.43
MCZ 3453	Dinodontosaurus	0.307037
MCZ 3454	Dinodontosaurus	0.301905
MCZ 3457	Dinodontosaurus	0.346122
MGB(?) 367/99	Dinodontosaurus	0.367719
UFRGS PV0113T	Dinodontosaurus	0.311213
BP/1/4569	Dolichuranus	0.398
BP/1/4570	Dolichuranus	0.52
BP/1/4573	Dolichuranus	0.468
CGP FnoE1/Fno4569	Dolichuranus	0.340691
CGP M6	Dolichuranus	0.411389
CGP R316	Dolichuranus	0.276382
CGP R320	Dolichuranus	0.377105
CGP R334	Dolichuranus	0.346957
PIN 2005/8	Elph	0.209241
PIN 2353/37	Elph	0.163441
AMNH 8209	Emydops	0.170619
AMNH 5578	Emydops	0.141878
BP/1/2366	Emydops	0.2006
BP/1/262	Emydops	0.19544
BP/1/3005	Emydops	0.319756
BP/1/862	Emydops	0.17987
CGP C100	Emydops	0.171895
CGP M1000	Emydops	0.205386
MMK 4165	Emydops	0.237914
NHMUK R1690	Emydops	0.203282
NHMUK R4956	Emydops	0.203332
NHMUK R4957	Emydops	0.167614
SAM-PK-10148	Emydops	0.199095
SAM-PK-10170	Emydops	0.196497
SAM-PK-10172	Emydops	0.186854
SAM-PK-11060	Emydops	0.258519
SAM-PK-2667	Emydops	0.206901
SAM-PK-3721	Emydops	0.234438
SAM-PK-3742	Emydops	0.170435
SAM-PK-K1225	Emydops	0.227821
SAM-PK-K1517	Emydops	0.224519
SAM-PK-K1671	Emydops	0.235262
SAM-PK-K6623	Emydops	0.226397
SAM-PK-K6693	Emydops	0.232496
SAM-PK-K6824	Emydops	0.186834
TM 242	Emydops	0.124756
AMNH 5565	Endothiodon bathystoma	0.27907
AMNH 5570	Endothiodon bathystoma	0.46
AMNH 5571	Endothiodon bathystoma	0.348214
AMNH 5572	Endothiodon bathystoma	0.378788
BP/1/1659	Endothiodon bathystoma	0.447536
NHMUK R4044	Endothiodon bathystoma	0.247143
RC 675	Endothiodon bathystoma	0.389714
SAM-PK-2676	Endothiodon bathystoma	0.476923
NMQR 2911	Eodicynodon oosthuizeni	0.276178
NMQR 2912	Eodicynodon oosthuizeni	0.238904
NMQR 2978	Eodicynodon oosthuizeni	0.231914
NMQR 2990	Eodicynodon oosthuizeni	0.240143
NMQR 2991	Eodicynodon oosthuizeni	0.14927
SAM-PK-11879	Eodicynodon oosthuizeni	0.269569
BP/1/1779	Eosimops	0.230943
BP/1/6674	Eosimops	0.253185
NHMUK R5749	Eosimops	0.236415
NMNH 23345	Eosimops	0.230197
NMQR 3145	Eosimops	0.266844
NMQR 3626	Eosimops	0.240043
GPIT K19	Euptychognathus bathyrhynchus	0.129565
SAM-PK-12261	Galeops	0.198433
SAM-PK-4005	Galeops	0.162349
NHMUK R2112	Geikia eginensis	0.52127
GPIT K114	Geikia locusticeps	0.257787
GPIT K87	Geikia locusticeps	0.222578
UMZC T764	Geikia locusticeps	0.304589
UMZC T981	Geikia locusticeps	0.325151
NHMUK R2107	Gordonia traquairi	0.121317
NHMUK R2108	Gordonia traquairi	0.156083
PIN 156/114	Idelesaurus	0.176522
PIN 156/4	Idelesaurus	0.174
MACN 18055	Ischigualastia	0.56934
MCZ 3119	Ischigualastia	0.387965
PVL ???	Ischigualastia	0.403497
PVL 3401	Ischigualastia	0.334523
PVL 3807	Ischigualastia	0.418248
UFRGS 0151	Jachaleria	0.39304
IVPP RV341407	Jimusaria sinkianensis	0.278
BP/1/1168	Kannemeyeria simocephalus	0.455294
BP/1/2902	Kannemeyeria simocephalus	0.402174
BP/1/4523	Kannemeyeria simocephalus	0.411389
NMNH 22947	Kannemeyeria simocephalus	0.385641
SAM-PK-10555	Kannemeyeria simocephalus	0.364571
SAM-PK-3017	Kannemeyeria simocephalus	0.467744
UMMP 14530	Kannemeyeria simocephalus	0.401292
UMZC T757	Kannemeyeria simocephalus	0.382305
UMZC T761	Katumbia	0.20296
UMZC T791	Katumbia	0.237172
GPIT K55b	Kawingasaurus	0.334973
GPIT K55c	Kawingasaurus	0.323498
GPIT K55d	Kawingasaurus	0.3671
GPIT K56	Kawingasaurus	0.29529
RC 63	Keyseria benjamini	0.159201
BP/1/2889	Kitchinganomodon	0.321867
BP/1/815	Kitchinganomodon	0.292315
BP/1/819	Kitchinganomodon	0.289362
RC 25	Kitchinganomodon	0.340385
RC 26	Kitchinganomodon	0.337596
RC 88	Kitchinganomodon	0.31808
TSK 23	Kitchinganomodon	0.326513
BP/1/5344	Kombuisia	0.20199
FMNH UC1531	Lystrosaurus curvatus	0.438336
FMNH Unnumbered	Lystrosaurus curvatus	0.381592
NHMUK R6760	Lystrosaurus curvatus	0.464486
NMNH 22945	Lystrosaurus curvatus	0.33
NMQR C299	Lystrosaurus curvatus	0.344063
SAM-PK-706	Lystrosaurus curvatus	0.310435
SAM-PK-K10378	Lystrosaurus curvatus	0.374184
SAM-PK-K8017	Lystrosaurus curvatus	0.418944
BSP 1934-VIII-511	Lystrosaurus declivis	0.379656
FMNH Unnumbered	Lystrosaurus declivis	0.558767
NHMUK 36221	Lystrosaurus declivis	0.48417
NMQR 3592	Lystrosaurus declivis	0.455865
NMQR 815	Lystrosaurus declivis	0.453965
SAM-PK-K10454	Lystrosaurus declivis	0.401623
SAM-PK-K10467	Lystrosaurus declivis	0.383884
SAM-PK-K12	Lystrosaurus declivis	0.442628
SAM-PK-K1378	Lystrosaurus declivis	0.411383
SAM-PK-K1398	Lystrosaurus declivis	0.40521
TM 20	Lystrosaurus declivis	0.345857
TM 21	Lystrosaurus declivis	0.36763
IVPP V3242	Lystrosaurus hedini	0.371894
IVPP V3243	Lystrosaurus hedini	0.44093
IVPP V3247	Lystrosaurus hedini	0.464977
IVPP V3248	Lystrosaurus hedini	0.450421
IVPP V3265	Lystrosaurus hedini	0.425581
IVPP V8532	Lystrosaurus hedini	0.328421
AM 404	Lystrosaurus maccaigi	0.20127
AM 4040	Lystrosaurus maccaigi	0.497297
BP/1/3976	Lystrosaurus maccaigi	0.340789
BP/1/4798	Lystrosaurus murrayi	0.364493
FMNH UC1516	Lystrosaurus murrayi	0.387281
NHMUK R1291	Lystrosaurus murrayi	0.528125
NMQR 3593	Lystrosaurus murrayi	0.358013
SAM-PK-10466	Lystrosaurus murrayi	0.438034
SAM-PK-K10383	Lystrosaurus murrayi	0.522604
SAM-PK-K10461	Lystrosaurus murrayi	0.472473
SAM-PK-K8	Lystrosaurus murrayi	0.432319
SMFNS 51941	Lystrosaurus murrayi	0.386286
TM 4050	Lystrosaurus murrayi	0.37403
YPM 2225	Lystrosaurus murrayi	0.4335
BP/1/2690	Myosaurus	0.354643
BP/1/2701a	Myosaurus	0.252055
BP/1/4269	Myosaurus	0.243236
SAM-PK-3526	Myosaurus	0.259148
SAM-PK-3526a	Myosaurus	0.264433
B430	Odontocyclops	0.209515
BP/1/3244	Odontocyclops	0.211864
BP/1/3419	Odontocyclops	0.265185
BP/1/3585	Odontocyclops	0.255102
BP/1/3586	Odontocyclops	0.266667
BP/1/3589	Odontocyclops	0.277377
CGP CB28	Odontocyclops	0.212308
RC 451	Odontocyclops	0.159555
PIN 1758/5	Otsheria	0.231429
AM 4545	Oudenodon bainii	0.186364
BP/1/111	Oudenodon bainii	0.18039
BP/1/1240	Oudenodon bainii	0.16349
BP/1/2214	Oudenodon bainii	0.161487
BP/1/303	Oudenodon bainii	0.166535
BP/1/3107	Oudenodon bainii	0.172201
BP/1/337	Oudenodon bainii	0.159905
BP/1/668	Oudenodon bainii	0.209591
BP/1/722	Oudenodon bainii	0.161239
BP/1/730	Oudenodon bainii	0.180952
BP/1/788	Oudenodon bainii	0.179102
BP/1/82	Oudenodon bainii	0.174397
BSP 1934-VIII-32	Oudenodon bainii	0.0918182
CGP M208	Oudenodon bainii	0.134807
CGP M845	Oudenodon bainii	0.165581
CGP MIF133	Oudenodon bainii	0.144783
CGP RS 452	Oudenodon bainii	0.209724
CGP STH463	Oudenodon bainii	0.154115
FMNH UC1520	Oudenodon bainii	0.149337
FMNH UC1520	Oudenodon bainii	0.16222
GPIT ???	Oudenodon bainii	0.170916
MMK 4164	Oudenodon bainii	0.268732
MMK 4167	Oudenodon bainii	0.158667
MMK 5033	Oudenodon bainii	0.158369
NHMUK 36232	Oudenodon bainii	0.160388
NHMUK R4067	Oudenodon bainii	0.192683
NMNH 24625	Oudenodon bainii	0.156667
NMNH 24922	Oudenodon bainii	0.157241
RC 170	Oudenodon bainii	0.137413
RC 86	Oudenodon bainii	0.246377
SAM-PK-10066	Oudenodon bainii	0.125503
SAM-PK-10068	Oudenodon bainii	0.166154
SAM-PK-10326	Oudenodon bainii	0.145447
SAM-PK-10661	Oudenodon bainii	0.124077
SAM-PK-11113	Oudenodon bainii	0.17
SAM-PK-11141	Oudenodon bainii	0.184732
SAM-PK-11312	Oudenodon bainii	0.230769
SAM-PK-11316	Oudenodon bainii	0.190476
SAM-PK-11319	Oudenodon bainii	0.170183
SAM-PK-1886	Oudenodon bainii	0.176275
SAM-PK-4032	Oudenodon bainii	0.171322
SAM-PK-5141	Oudenodon bainii	0.151201
SAM-PK-6045	Oudenodon bainii	0.176387
SAM-PK-8777	Oudenodon bainii	0.213049
SAM-PK-K10113	Oudenodon bainii	0.193939
SAM-PK-K10124	Oudenodon bainii	0.16169
SAM-PK-K10416	Oudenodon bainii	0.177121
SAM-PK-K10418	Oudenodon bainii	0.188186
SAM-PK-K5227	Oudenodon bainii	0.155845
SAM-PK-K5881	Oudenodon bainii	0.175714
SAM-PK-K6441	Oudenodon bainii	0.170527
SAM-PK-K7214	Oudenodon bainii	0.184388
SAM-PK-K7293	Oudenodon bainii	0.176513
SAM-PK-K7493	Oudenodon bainii	0.161833
SAM-PK-K8602	Oudenodon bainii	0.212851
SAM-PK-K8639	Oudenodon bainii	0.172998
SAM-PK10019	Oudenodon bainii	0.184818
TM 262	Oudenodon bainii	0.147667
TSK 101	Oudenodon bainii	0.173333
TSK 67	Oudenodon bainii	0.185811
UCMP V48113/42693	Oudenodon bainii	0.227273
UMZC T793	Oudenodon bainii	0.166057
UMZC T793	Oudenodon bainii	0.145581
IVPP V973	Parakannemeyeria	0.361778
IVPP V983	Parakannemeyeria	0.454091
IVPP V984	Parakannemeyeria	0.314505
NMQR 3000	Patranomodon	0.228149
AMNH 5325	Pelanomodon	0.349888
BP/1/106	Pelanomodon	0.325
BP/1/535	Pelanomodon	0.322581
BP/1/837	Pelanomodon	0.340789
CGP AF9183	Pelanomodon	0.2628
NMNH 171065	Pelanomodon	0.29619
RC 10	Pelanomodon	0.255064
RC 150	Pelanomodon	0.305233
RC 98	Pelanomodon	0.284553
PIN 2005/38a	Peramodon amalitzkii	0.224444
AM 2825	Pristerodon	0.219374
BP/1/2134	Pristerodon	0.288165
BP/1/2642	Pristerodon	0.170911
BP/1/3410	Pristerodon	0.162905
BSP 1934-VIII-24	Pristerodon	0.172819
BSP 1934-VIII-27	Pristerodon	0.205152
CGP WB106	Pristerodon	0.160023
GPIT ???	Pristerodon	0.16284
NMNH 22944	Pristerodon	0.125307
NMQR 3120	Pristerodon	0.180454
SAM-PK-10153	Pristerodon	0.144935
SAM-PK-10161	Pristerodon	0.180631
SAM-PK-10322	Pristerodon	0.238111
SAM-PK-10394a	Pristerodon	0.154803
SAM-PK-K11239	Pristerodon	0.201
SAM-PK-K1658	Pristerodon	0.176681
TM 313	Pristerodon	0.200437
UMZC T568	Pristerodon	0.197284
UMZC T959	Pristerodon	0.144212
BP/1/5589	Prosictodon	0.156196
BP/1/7190	Prosictodon	0.185
UNIPAMPA PV317P	Rastodon	0.209302
ISI R37	Rechnisaurus	0.4363
BP/1/2458a	Rhachiocephalus	0.231034
CGP C82	Rhachiocephalus	0.263636
GPIT K15a	Rhachiocephalus	0.250275
NHMUK 36252	Rhachiocephalus	0.295824
NMNH 410287	Rhachiocephalus	0.19942
RC 95	Rhachiocephalus	0.346467
SAM-PK-3425	Rhachiocephalus	0.22658
SAM-PK-8750	Rhachiocephalus	0.321212
UCMP V48107/42626	Rhachiocephalus	0.303136
PIN 1579/14	Rhadiodromus	0.402703
PIN 1579/?	Rhinodicynodon	0.258963
PIN 1579/50	Rhinodicynodon	0.246667
NMNH 23342	Robertia	0.208922
NMQR 3526	Robertia	0.223789
SAM-PK-11690	Robertia	0.166489
SAM-PK-11761	Robertia	0.202102
SAM-PK-11890	Robertia	0.183629
NMT RB42	Sangusaurus	0.475
UMZC T1226	Sangusaurus	0.447273
ISI R208	Sauroscaptor	0.298246
IVPP V315	Shaanbeikannemeyeria	0.513
BP/1/5532	Shansiodon	0.268902
CAGS 320	Shansiodon	0.362965
IVPP V2415	Shansiodon	0.354362
IVPP V2416	Shansiodon	0.30885
IVPP V2417	Shansiodon	0.337885
CAGS 316	Sinokannemeyeria	0.560863
IVPP V974	Sinokannemeyeria	0.384841
IVPP V976	Sinokannemeyeria	0.487692
SAM-PK-2347	Sintocephalus alticeps	0.244348
GPIT ???	Stahleckeria	0.52
GPIT ???	Stahleckeria	0.324444
MCP 272	Stahleckeria	0.489092
PIN 2212/10	Suminia	0.169726
PIN 2212/62	Suminia	0.240518
GPIT K292	Tetragonias	0.302564
UMZC T753	Tetragonias	0.405957
BP/1/7624	Tropidostoma	0.203
CGP C22	Tropidostoma	0.248661
CGP CM 86-411	Tropidostoma	0.183756
CGP CM 86-573	Tropidostoma	0.213541
CGP RMS 594	Tropidostoma	0.230758
CGP RMS183	Tropidostoma	0.163235
CGP RMS631	Tropidostoma	0.1984
CGP RS327	Tropidostoma	0.170044
CGP S224	Tropidostoma	0.175128
NHMUK 47051	Tropidostoma	0.200076
NHMUK R1662	Tropidostoma	0.195545
NMNH 22940	Tropidostoma	0.2
NMNH 452032	Tropidostoma	0.215
SAM-PK-10681	Tropidostoma	0.204215
SAM-PK-2356	Tropidostoma	0.2
SAM-PK-747	Tropidostoma	0.183516
SAM-PK-8039	Tropidostoma	0.20303
SAM-PK-K10096	Tropidostoma	0.181786
SAM-PK-K11238	Tropidostoma	0.187
SAM-PK-K6742	Tropidostoma	0.18172
SAM-PK-K6841	Tropidostoma	0.182505
SAM-PK-K6940	Tropidostoma	0.197648
SAM-PK-K8603	Tropidostoma	0.186708
SAM-PK-K9960	Tropidostoma	0.196522
SAM-PK-K9960	Tropidostoma	0.197727
TM 249	Tropidostoma	0.228255
TM 267	Tropidostoma	0.201835
PIN 2793/1	Ulemica	0.124859
SGU D-104/1	Uralokannemeyeria	0.406534
MACN 18.871	Vinceria	0.30479
PVL 3851	Vinceria	0.399798
PIN 1536/1	Vivaxosaurus trautscholdi	0.225667
PIN 2005/1	Vivaxosaurus trautscholdi	0.208612
PIN 2005/3	Vivaxosaurus trautscholdi	0.255497
ISI R38	Wadiasaurus	0.337017
IVPP V4457	Xiyukannmeyeria	0.413214

## Sheet: Character 4
Specimen	Taxon	Ratio
GPIT K100	?	0.566667
UMZC T987	?	0.375
NHCC LB314	Abajudon	0.981
NHMUK R9732	Angonisaurus	0.666667
AMNH 5564	Aulacephalodon	1.02439
BP/1/2460	Aulacephalodon	1.19
BP/1/2983	Aulacephalodon	0.869565
BP/1/300	Aulacephalodon	0.818182
BP/1/304	Aulacephalodon	0.996429
BP/1/4087	Aulacephalodon	0.75
BP/1/4124	Aulacephalodon	0.833333
BP/1/634	Aulacephalodon	1.15789
BP/1/904	Aulacephalodon	0.777778
CGP CBT53	Aulacephalodon	0.9
CGP MJF129	Aulacephalodon	0.96
NHMUK 36235	Aulacephalodon	0.851852
NHMUK 36238	Aulacephalodon	0.916667
RC 443	Aulacephalodon	0.769231
SAM-PK-10021	Aulacephalodon	0.696429
SAM-PK-3423	Aulacephalodon	0.833333
UCMP V48106/42699	Aulacephalodon	0.814795
KPM 36	Australobarbarus	0.677
KPM 6/97	Australobarbarus	0.791667
PIN 4678/2	Australobarbarus	0.68
PIN 4678/3	Australobarbarus	0.638889
BSP 1934-VIII-516	Basilodon woodwardi	0.884615
MMK 5264	Basilodon woodwardi	0.699866
RC 117	Basilodon woodwardi	0.836
RC 39	Basilodon woodwardi	0.666667
TM 199	Basilodon woodwardi	0.524504
IC CAGS V362	Biseridens	1.03167
FMNH UR 2490	Brachyprosopus	1.07921
FMNH UR 2493	Brachyprosopus	1.11101
SAM-PK-K11281	Brachyprosopus	0.849
SAM-PK-K7604b	Brachyprosopus	0.835471
SAM-PK-K7607	Brachyprosopus	1.11486
CGP/1/2263	Bulbasaurus	1.14286
CGP/1/938	Bulbasaurus	0.410256
CGP/1/949	Bulbasaurus	0.886364
CGP/1/970	Bulbasaurus	0.113208
SAM-PK-K10106	Bulbasaurus	0.261905
SAM-PK-K10587	Bulbasaurus	0.972222
SAM-PK-K11235	Bulbasaurus	0.15
SAM-PK-6243	Cistecephaloides	1.31868
BP/1/31	Cistecephalus	1.12745
BSP 1932-1-502	Cistecephalus	1.07692
BSP 1932-I-56	Cistecephalus	1.25
NMNH 22942	Cistecephalus	1.123
SAM-PK-10665	Cistecephalus	1.03125
SAM-PK-K10554	Cistecephalus	1.053
SAM-PK-K11187	Cistecephalus	1.107
SAM-PK-K11189	Cistecephalus	1.148
UCMP 48108/42682	Cistecephalus	1.15808
UCMP V48106/42704	Cistecephalus	1.08396
UCMP V48109/42684	Cistecephalus	1.2514
UCMP V48114/42679	Cistecephalus	1.26169
NHCC LB116	Compsodon	1.022
NHCC LB13	Compsodon	1.065
NHCC LB14	Compsodon	1.111
GPIT/RE/9641 (=K2)	Daptocephalus huenei	0.45
AMNH 5582	Daptocephalus leoniceps	0.6
AMNH 5598	Daptocephalus leoniceps	0.571429
BP/1/2188	Daptocephalus leoniceps	0.541667
BP/1/3928	Daptocephalus leoniceps	0.5
BP/1/555	Daptocephalus leoniceps	0.535714
BP/1/832	Daptocephalus leoniceps	0.529412
BSP 1934-VIII-49	Daptocephalus leoniceps	0.366667
NHMUK 47047	Daptocephalus leoniceps	0.567568
NMNH 175657	Daptocephalus leoniceps	0.564103
NMNH 23337	Daptocephalus leoniceps	0.603448
NMNH 23353	Daptocephalus leoniceps	0.592593
SAM-PK-K10022	Daptocephalus leoniceps	0.363636
UCMP V36102/33431	Daptocephalus leoniceps	0.666667
IVPP V7940	Daqingshanodon limbus	0.619395
PIN 4644/1	Delectosaurus	0.701923
GPIT/RE/7177 (=K101)	Dicynodon angielczyki	0.608696
UMZC T1089	Dicynodon angielczyki	0.592593
UMZC T979	Dicynodon angielczyki	0.478261
UMZC T982	Dicynodon angielczyki	0.416667
B21	Dicynodon lacerticeps	0.653846
B477	Dicynodon lacerticeps	0.625
B88	Dicynodon lacerticeps	0.535714
BP/1/2880	Dicynodon lacerticeps	0.555556
BP/1/3170	Dicynodon lacerticeps	0.458333
BP/1/780	Dicynodon lacerticeps	0.55
BSP 1934-VIII-515a/b	Dicynodon lacerticeps	0.695652
CGP 91 1b	Dicynodon lacerticeps	0.485915
CGP GHG8	Dicynodon lacerticeps	0.666667
NHMUK 36233	Dicynodon lacerticeps	0.566667
NMNH 25183	Dicynodon lacerticeps	0.62069
NMNH 25211	Dicynodon lacerticeps	0.648
RC 23	Dicynodon lacerticeps	0.708333
RC 38	Dicynodon lacerticeps	0.736842
RC 40	Dicynodon lacerticeps	0.357143
RC 85	Dicynodon lacerticeps	0.740741
RC 96	Dicynodon lacerticeps	0.482759
SAM-PK-10046a	Dicynodon lacerticeps	0.583333
SAM-PK-3722	Dicynodon lacerticeps	0.714286
SAM-PK-4008	Dicynodon lacerticeps	0.921875
SAM-PK-8784	Dicynodon lacerticeps	0.607143
SAM-PK-K5208	Dicynodon lacerticeps	0.555556
SAM-PK-K7011	Dicynodon lacerticeps	0.64
SAM-PK-K7482	Dicynodon lacerticeps	0.64
SAM-PK-K7591	Dicynodon lacerticeps	0.622222
SAM-PK-K7806	Dicynodon lacerticeps	0.5
SAM-PK-K7811	Dicynodon lacerticeps	0.73913
SAM-PK-K9949	Dicynodon lacerticeps	0.615385
SAM-PK-K9955	Dicynodon lacerticeps	0.631579
SMFNS 51922	Dicynodon lacerticeps	0.321429
TM 345	Dicynodon lacerticeps	0.48
UMZC T770	Dicynodon lacerticeps	0.62963
UMZC T773	Dicynodon lacerticeps	0.55
UMZC T774	Dicynodon lacerticeps	0.785714
BP/1/1562	Dicynodontoides	0.904762
BP/1/3858	Dicynodontoides	0.631579
BP/1/4027	Dicynodontoides	0.904762
GPIT K12	Dicynodontoides	0.666667
GPIT K35a	Dicynodontoides	0.6875
GPIT K48	Dicynodontoides	0.576923
NHCC LB117	Dicynodontoides	0.764
NHMUK 47091	Dicynodontoides	0.741935
NMNH 25176	Dicynodontoides	0.875
NMNH 452113	Dicynodontoides	1.061
NMQR 479	Dicynodontoides	0.631579
NMT RB41	Dicynodontoides	0.710897
RC 134	Dicynodontoides	0.892857
RC 156b	Dicynodontoides	0.777778
RC 45	Dicynodontoides	0.913043
RC 64	Dicynodontoides	0.807692
RC 83	Dicynodontoides	0.90625
RC 97	Dicynodontoides	0.6
SAM-PK-10666	Dicynodontoides	0.758621
SAM-PK-3723	Dicynodontoides	0.794118
SAM-PK-590	Dicynodontoides	0.823529
SAM-PK-6043	Dicynodontoides	0.833333
UMZC T747	Dicynodontoides	0.583333
UMZC T748	Dicynodontoides	0.673913
UMZC T792	Dicynodontoides	0.565217
ATB B-42	Digalodon	0.872
RC 494	Digalodon	0.88
RC 76	Digalodon	0.944
AMNH 5308	Diictodon	0.620826
BP/1/1928	Diictodon	0.662054
BP/1/277	Diictodon	0.738208
BP/1/287	Diictodon	0.571905
BSP 1934-VIII-46	Diictodon	0.583333
BSP 1934-VIII-47a	Diictodon	0.551724
BSP 1934-VIII-48	Diictodon	0.569444
IVPP V3260	Diictodon	0.658863
NHMUK 47052	Diictodon	0.571429
NHMUK R11184	Diictodon	0.548387
NMNH 452077	Diictodon	0.56
NMQR 282	Diictodon	0.688462
SAM-PK-10078	Diictodon	0.611722
SAM-PK-10086	Diictodon	0.6
SAM-PK-2354	Diictodon	0.45
SAM-PK-K11242	Diictodon	0.727
SAM-PK-K1242	Diictodon	0.648082
SAM-PK-K5105	Diictodon	0.68
SAM-PK-K5204	Diictodon	0.609165
SAM-PK-K6017	Diictodon	0.722728
SAM-PK-K6724	Diictodon	0.595388
SAM-PK-K6818	Diictodon	0.738998
SAM-PK-K6921	Diictodon	0.69066
SAM-PK-K6929	Diictodon	0.797243
SAM-PK-K6979	Diictodon	0.662517
SAM-PK-K7643	Diictodon	0.631016
SAM-PK-K7673	Diictodon	0.602877
SAM-PK-K7675	Diictodon	0.610567
SAM-PK-K7730	Diictodon	0.548966
SAM-PK-K7738	Diictodon	0.595378
TM 253	Diictodon	0.875
TM 268	Diictodon	0.785714
UCMP V3504/32131	Diictodon	0.610714
UCMP V3504/42837	Diictodon	0.586351
UCMP V3691/41757	Diictodon	0.756613
UCMP V3694/42397	Diictodon	0.589354
BP/1/5287	Dinanomodon	0.380952
NMQR 68	Dinanomodon	0.338462
RC 22	Dinanomodon	0.555556
RC 42	Dinanomodon	0.65
RC 77	Dinanomodon	0.727273
RC 9	Dinanomodon	0.3
SAM-PK-K10618	Dinanomodon	0.406937
AMNH 7801	Dinodontosaurus	0.27907
MCZ 1628	Dinodontosaurus	0.222222
MCZ 1677	Dinodontosaurus	0.0952381
MCZ 1678	Dinodontosaurus	0.193548
MCZ 3435	Dinodontosaurus	0.230769
MCZ 3454	Dinodontosaurus	0.25
MGB(?) 367/99	Dinodontosaurus	0.410283
BP/1/4569	Dolichuranus	0.37
BP/1/4570	Dolichuranus	0.338
BP/1/4573	Dolichuranus	0.342
CGP FnoE1/Fno4569	Dolichuranus	0.291667
CGP M6	Dolichuranus	0.28
CGP R316	Dolichuranus	0.346154
CGP R320	Dolichuranus	0.206897
CGP R334	Dolichuranus	0.166667
PIN 2353/37	Elph	0.64
BP/1/862	Emdyops	0.836909
SAM-PK-K1517	Emdyops	0.912
AMNH 5525	Emydops	0.892857
AMNH 5578	Emydops	0.869565
AMNH 8209	Emydops	0.886364
BP/1/2366	Emydops	1.04167
BP/1/262	Emydops	1.04545
CGP C100	Emydops	0.925
CGP M1000	Emydops	0.979167
NHMUK R1690	Emydops	0.878788
NHMUK R4956	Emydops	0.956522
NHMUK R4957	Emydops	0.869565
NHMUK R4960	Emydops	0.794118
SAM-PK-10148	Emydops	0.844828
SAM-PK-10170	Emydops	1.01852
SAM-PK-10172	Emydops	0.814815
SAM-PK-11060	Emydops	0.923077
SAM-PK-2667	Emydops	1
SAM-PK-3721	Emydops	0.9
SAM-PK-640	Emydops	0.863636
SAM-PK-K1671	Emydops	0.888889
SAM-PK-K6693	Emydops	0.907407
TM 242	Emydops	0.787234
AMNH 5565	Endothiodon bathystoma	0.314815
AMNH 5570	Endothiodon bathystoma	0.2
AMNH 5571	Endothiodon bathystoma	0.3
AMNH 5572	Endothiodon bathystoma	0.25
BP/1/1659	Endothiodon bathystoma	0.3
SAM-PK-2676	Endothiodon bathystoma	0.240741
NHMUK PV R12443	Endothiodon tolani	0.396
NMQR 2913	Eodicynodon oelofseni	0.968387
NMQR 2902	Eodicynodon oosthuizeni	0.925926
NMQR 2911	Eodicynodon oosthuizeni	0.903226
NMQR 2912	Eodicynodon oosthuizeni	0.964286
NMQR 2978	Eodicynodon oosthuizeni	0.84375
NMQR 2990	Eodicynodon oosthuizeni	0.934375
NMQR 2996	Eodicynodon oosthuizeni	0.972222
NMQR 3014	Eodicynodon oosthuizeni	0.84
SAM-PK-11879	Eodicynodon oosthuizeni	0.875
SAM-PK-17570	Eodicynodon oosthuizeni	0.909091
BP/1/6673	Eosimops	0.75
BP/1/6674	Eosimops	0.732023
NHMUK R5748	Eosimops	0.726117
NMNH 23345	Eosimops	0.724138
NMQR 3139	Eosimops	0.875
NMQR 3139	Eosimops	0.875439
NMQR 3145	Eosimops	0.935382
NMQR 3626	Eosimops	0.742235
GPIT K19	Euptychognathus bathyrhynchus	0.561538
AMNH 5541	Galeups jouberti	0.855
NHMUK R2112	Geikia elginensis	0.846154
GPIT K114	Geikia locusticeps	1
GPIT K87	Geikia locusticeps	0.76
UMZC T764	Geikia locusticeps	1.29556
UMZC T981	Geikia locusticeps	0.575
NHMUK R2108	Gordonia traquairi	0.65
PIN 156/114	Idelesaurus	1
PIN 156/4	Idelesaurus	1.04364
MACN 18055	Ischigualastia	0.259006
PVL ???	Ischigualastia	0.290985
PVL 3807	Ischigualastia	0.443602
UFRGS 0151	Jachaleria	0.198762
IVPP RV341407	Jimusaria sinkianensis	0.672389
R313	Kannemeyeria lophorhinus	0.663
AM 5008	Kannemeyeria simocephalus	0.258065
BP/1/1168	Kannemeyeria simocephalus	0.285714
BP/1/2902	Kannemeyeria simocephalus	0.32
BP/1/4523	Kannemeyeria simocephalus	0.25
FMNH UC1514	Kannemeyeria simocephalus	0.345167
NMNH 22947	Kannemeyeria simocephalus	0.376471
NMQR 1127	Kannemeyeria simocephalus	0.145833
SAM-PK-10555	Kannemeyeria simocephalus	0.208333
UMMP 14530	Kannemeyeria simocephalus	0.5
UMZC T757	Kannemeyeria simocephalus	0.2
UMZC T761	Katumbia	0.460889
UMZC T791	Katumbia	0.59375
GPIT K52	Kawingasaurus	1.42857
GPIT K55a	Kawingasaurus	1.32558
GPIT K56	Kawingasaurus	1.45714
RC 63	Keyseria benjamini	1.03448
BP/1/2889	Kitchinganomodon	0.470588
BP/1/815	Kitchinganomodon	0.741935
BP/1/819	Kitchinganomodon	0.742857
RC 88	Kitchinganomodon	0.766667
TSK 23	Kitchinganomodon	0.82
BP/1/5344	Kombuisia	0.4
NMQR 3398	Lanthanostegus	0.661389
FMNH UC1531	Lystrosaurus curvatus	0.647252
NHMUK R6760	Lystrosaurus curvatus	0.514286
NMNH 22945	Lystrosaurus curvatus	0.753
NMQR C299	Lystrosaurus curvatus	1.08696
SAM-PK-706	Lystrosaurus curvatus	0.578252
SAM-PK-K10185	Lystrosaurus curvatus	0.75115
SAM-PK-K8018	Lystrosaurus curvatus	0.494888
BSP 1934-VIII-511	Lystrosaurus declivis	0.730769
FMNH Unnumbered	Lystrosaurus declivis	0.732322
NHMUK 36221	Lystrosaurus declivis	0.708333
NMQR 3592	Lystrosaurus declivis	0.9
NMQR 815	Lystrosaurus declivis	0.620818
SAM-PK-K12	Lystrosaurus declivis	0.725899
SAM-PK-K1378	Lystrosaurus declivis	0.623802
SAM-PK-K1398	Lystrosaurus declivis	0.68872
SAM-PK-K8524	Lystrosaurus declivis	0.66044
TM 20	Lystrosaurus declivis	0.653846
TM 21	Lystrosaurus declivis	0.71
IVPP RV39060	Lystrosaurus hedini	0.826087
IVPP V13462	Lystrosaurus hedini	0.700147
IVPP V3242	Lystrosaurus hedini	0.784875
IVPP V3243	Lystrosaurus hedini	0.780969
IVPP V3247	Lystrosaurus hedini	0.611138
IVPP V3248	Lystrosaurus hedini	0.664513
IVPP V3265	Lystrosaurus hedini	0.673561
IVPP V8532	Lystrosaurus hedini	0.599801
AM 4040	Lystrosaurus maccaigi	0.65625
BP/1/4798	Lystrosaurus murrayi	0.673327
NHMUK R1291	Lystrosaurus murrayi	0.666667
NMQR 3593	Lystrosaurus murrayi	0.735294
SAM-PK-K10383	Lystrosaurus murrayi	0.797756
SAM-PK-K10466	Lystrosaurus murrayi	0.656203
SAM-PK-K8	Lystrosaurus murrayi	0.669887
SAM-PK-K8038	Lystrosaurus murrayi	0.703725
SMFNS 51941	Lystrosaurus murrayi	0.64
TM 4050	Lystrosaurus murrayi	0.625
YPM 2225	Lystrosaurus murrayi	1.09091
BP/1/2690	Myosaurus	0.954545
BP/1/2701a	Myosaurus	1.08045
BP/1/4269	Myosaurus	1.26595
SAM-PK-3526	Myosaurus	0.941176
SAM-PK-3526a	Myosaurus	0.918919
ML1620	Niassodon	0.867
B430	Odontocyclops	1.03704
B431	Odontocyclops	0.916667
BP/1/3244	Odontocyclops	0.636364
BP/1/3419	Odontocyclops	1.08696
BP/1/3585	Odontocyclops	1.15789
BP/1/3586	Odontocyclops	1.04762
BP/1/3589	Odontocyclops	0.954545
BP/1/602	Odontocyclops	0.916667
CGP CB28	Odontocyclops	1.32
RC 451	Odontocyclops	0.826087
SAM-PK-10032	Odontocyclops	0.964286
AM 4545	Oudenodon bainii	0.882353
BP/1/111	Oudenodon bainii	0.820809
BP/1/1240	Oudenodon bainii	0.62963
BP/1/2214	Oudenodon bainii	0.827586
BP/1/3107	Oudenodon bainii	0.887436
BP/1/337	Oudenodon bainii	0.812245
BP/1/668	Oudenodon bainii	0.794737
BP/1/722	Oudenodon bainii	0.819006
BP/1/730	Oudenodon bainii	0.727273
BP/1/788	Oudenodon bainii	0.652174
BP/1/82	Oudenodon bainii	0.911755
BSP 1934-VIII-32	Oudenodon bainii	0.64
CGP M208	Oudenodon bainii	0.972222
CGP M845	Oudenodon bainii	0.954545
CGP MIF133	Oudenodon bainii	1
CGP RS 452	Oudenodon bainii	0.816316
GPIT ????	Oudenodon bainii	0.576923
MMK 4164	Oudenodon bainii	0.93268
MMK 4167	Oudenodon bainii	0.862644
MMK 4169	Oudenodon bainii	0.942787
MMK 5033	Oudenodon bainii	0.702206
NHMUK 36232	Oudenodon bainii	0.766667
NHMUK R4067	Oudenodon bainii	0.962963
NMNH 24625	Oudenodon bainii	0.461538
NMT RB37	Oudenodon bainii	0.983733
RC 52	Oudenodon bainii	0.76
RC 86	Oudenodon bainii	0.741667
SAM-PK-10019	Oudenodon bainii	0.724537
SAM-PK-10066	Oudenodon bainii	0.875
SAM-PK-10068	Oudenodon bainii	1.0109
SAM-PK-10326	Oudenodon bainii	0.89322
SAM-PK-10661	Oudenodon bainii	0.856699
SAM-PK-11141	Oudenodon bainii	0.937136
SAM-PK-11310	Oudenodon bainii	0.708333
SAM-PK-11312	Oudenodon bainii	0.886364
SAM-PK-11316	Oudenodon bainii	0.789474
SAM-PK-11319	Oudenodon bainii	0.95
SAM-PK-1886	Oudenodon bainii	0.952381
SAM-PK-4032	Oudenodon bainii	0.807488
SAM-PK-5141	Oudenodon bainii	0.761112
SAM-PK-6045	Oudenodon bainii	0.717391
SAM-PK-7848	Oudenodon bainii	0.924755
SAM-PK-8777	Oudenodon bainii	0.611111
SAM-PK-K10113	Oudenodon bainii	1.03398
SAM-PK-K10124	Oudenodon bainii	1.00599
SAM-PK-K10395	Oudenodon bainii	0.961003
SAM-PK-K10416	Oudenodon bainii	0.808766
SAM-PK-K10418	Oudenodon bainii	0.933449
SAM-PK-K5227	Oudenodon bainii	0.652174
SAM-PK-K5881	Oudenodon bainii	1.02386
SAM-PK-K6441	Oudenodon bainii	1.03522
SAM-PK-K6800	Oudenodon bainii	0.764584
SAM-PK-K7293	Oudenodon bainii	0.831546
SAM-PK-K7493	Oudenodon bainii	0.694726
SAM-PK-K8602	Oudenodon bainii	1.14929
SAM-PK-K8639	Oudenodon bainii	0.990545
TM 262	Oudenodon bainii	0.857143
TSK 101	Oudenodon bainii	0.8125
TSK 107	Oudenodon bainii	0.857143
TSK 67	Oudenodon bainii	0.728395
UMZC T793	Oudenodon bainii	0.85
UMZC T795	Oudenodon bainii	1.08295
IVPP V973	Parakannemeyeria	0.247678
IVPP V978	Parakannemeyeria	0.36675
IVPP V981	Parakannemeyeria	0.506562
IVPP V983	Parakannemeyeria	0.413707
IVPP V984	Parakannemeyeria	0.260847
NMQR 3000	Patranomodon	0.914286
AMNH 5325	Pelanomodon	0.879427
BP/1/106	Pelanomodon	1.04167
BP/1/535	Pelanomodon	0.884615
BP/1/792	Pelanomodon	0.933333
BP/1/837	Pelanomodon	0.851852
CGP AF9183	Pelanomodon	0.956522
NMNH 171065	Pelanomodon	0.962963
RC 10	Pelanomodon	0.958333
RC 150	Pelanomodon	0.842105
RC 98	Pelanomodon	0.807692
PIN 2005/38	Peramodon amalitzkii	0.562791
AM 2825	Pristerodon	1.0625
BP/1/2134	Pristerodon	1.02
BP/1/2642	Pristerodon	1.00877
BP/1/3410	Pristerodon	1.37126
BSP 1934-VIII-24	Pristerodon	0.92
BSP 1934-VIII-27	Pristerodon	1.15385
CGP WB106	Pristerodon	1.02381
NHMUK 47088	Pristerodon	1
NHMUK R1650	Pristerodon	1.06452
NMNH 22944	Pristerodon	0.73913
NMNH 410241	Pristerodon	1.115
NMQR 3120	Pristerodon	0.93259
SAM-PK-10153	Pristerodon	0.916667
SAM-PK-10322	Pristerodon	0.953479
SAM-PK-K11239	Pristerodon	1.031
SAM-PK-K1658	Pristerodon	1.13636
TM 313	Pristerodon	1
BP/1/7190	Prosictodon	0.864
PIN 952/100	Rabidosaurus	0.268293
UNIPAMPA PV317P	Rastodon	0.444444
ISI R37	Rechnisaurus	0.153846
BP/1/2458a	Rhachiocephalus	0.681818
CGP C82	Rhachiocephalus	0.52381
GPIT K15a	Rhachiocephalus	0.69697
NHMUK 36252	Rhachiocephalus	0.419355
NMNH 410287	Rhachiocephalus	0.703704
RC 65	Rhachiocephalus	0.952381
RC 95	Rhachiocephalus	0.88
SAM-PK-3425	Rhachiocephalus	0.878788
SAM-PK-8750	Rhachiocephalus	0.866667
SAM-PK-K1393	Rhachiocephalus	0.888889
UMZC T1283	Rhachiocephalus	0.627451
PIN 1579/14	Rhadiodromus	0.285332
PIN 1579/50	Rhinodicynodon	0.5
NMNH 23342	Robertia	0.657143
NMQR 3526	Robertia	0.811915
SAM-PK-11787	Robertia	0.75
SAM-PK-11787	Robertia	0.717013
SAM-PK-11890	Robertia	0.666667
UMZC T1226	Sangusaurus	0.617647
ISI R208	Sauroscaptor	1.40909
ISI R210	Sauroscaptor	1.26923
IVPP V315	Shaanbeikannemeyeria	0.886
BP/1/5532	Shansiodon	0.1
CAGS 320	Shansiodon	0.186533
IVPP V2416	Shansiodon	0.141611
IVPP V2417	Shansiodon	0.222466
CAGS 316	Sinokannemeyeria	0.446801
IVPP V974	Sinokannemeyeria	0.611111
IVPP V976	Sinokannemeyeria	0.57027
SAM-PK-2347	Sintocephalus alticeps	0.516129
GPIT ????	Stahleckeria	0.708333
MCP 272	Stahleckeria	0.744541
SAM-PK-11325b	Syops vanhoepeni	0.483871
GPIT K292	Tetragonias	0.08
UMZC T753	Tetragonias	0.290323
UMZC T754	Tetragonias	0.233333
BP/1/7624	Tropidostoma	1.099
CGP C22	Tropidostoma	0.909619
CGP CM 86-411	Tropidostoma	0.635886
CGP CM 86-573	Tropidostoma	1.0227
CGP RMS 594	Tropidostoma	1.02074
CGP RS327	Tropidostoma	0.653846
CGP RS631	Tropidostoma	1.08333
CGP S224	Tropidostoma	1.00554
NHMUK 47051	Tropidostoma	0.702211
NHMUK 47054	Tropidostoma	0.724138
NHMUK R1662	Tropidostoma	0.491228
NMNH 22940	Tropidostoma	1.234
SAM-PK-10681	Tropidostoma	0.863683
SAM-PK-2356	Tropidostoma	0.962963
SAM-PK-747	Tropidostoma	0.75
SAM-PK-8039	Tropidostoma	0.741935
SAM-PK-K10096	Tropidostoma	1.27069
SAM-PK-K11238	Tropidostoma	0.976
SAM-PK-K11255	Tropidostoma	1.111
SAM-PK-K6742	Tropidostoma	0.909091
SAM-PK-K6841	Tropidostoma	0.60339
SAM-PK-K6940	Tropidostoma	0.810345
SAM-PK-K8603	Tropidostoma	1.06705
SAM-PK-K8633	Tropidostoma	0.5
SAM-PK-K9960	Tropidostoma	0.8125
TM 249	Tropidostoma	1.19681
TM 267	Tropidostoma	0.892857
TM 385	Tropidostoma	1.09091
IVPP V3241	Turfanodon bogdaensis	0.588054
PIN 2793/1	Ulemica	1.06
SGU D-104/1	Uralokannemeyeria	0.526316
MACN 18.871	Vinceria	0.19748
PVL 3851	Vinceria	0.205128
PIN 1536/1	Vivaxosaurus trautscholdi	0.615385
PIN 2005/1	Vivaxosaurus trautscholdi	0.666667
PIN 2005/3	Vivaxosaurus trautscholdi	0.666667
PIN 2005/6	Vivaxosaurus trautscholdi	0.791667
ISI R38	Wadiasaurus	0.539062
IVPP V4457	Xiukannemeyeria	0.459685

## Sheet: Character 5
Specimen	Taxon	Ratio
NHMUK R9732	Angonisaurus	0.571852
AMNH 5564	Aulacephalodon	0.596279
BP/1/1557	Aulacephalodon	0.518072
BP/1/2983	Aulacephalodon	0.610501
BP/1/300	Aulacephalodon	0.590401
BP/1/304	Aulacephalodon	0.58
BP/1/4087	Aulacephalodon	0.593407
BP/1/4124	Aulacephalodon	0.581725
BP/1/634	Aulacephalodon	0.550196
BP/1/642	Aulacephalodon	0.573
BP/1/904	Aulacephalodon	0.543202
CGP CBT53	Aulacephalodon	0.626364
CGP K30	Aulacephalodon	0.634118
CGP MJF129	Aulacephalodon	0.608772
NHMUK 36235	Aulacephalodon	0.531948
NHMUK 36238	Aulacephalodon	0.721935
RC 24	Aulacephalodon	0.467909
SAM-PK-10021	Aulacephalodon	0.628571
SAM-PK-3423	Aulacephalodon	0.497685
SAM-PK-K1221	Aulacephalodon	0.543878
UCMP V48106/42699	Aulacephalodon	0.568851
UCMP V48106/42712	Aulacephalodon	0.599338
UCMP V48107/42685	Aulacephalodon	0.665476
KPM 36	Australobarbarus	0.586
PIN 4678/2	Australobarbarus	0.536471
BSP 1934-VIII-516	Basilodon woodwardi	0.500754
RC 117	Basilodon woodwardi	0.479177
RC 39	Basilodon woodwardi	0.523913
TM 199	Basilodon woodwardi	0.483165
FMNH UC 1705	Brachyprosopus	0.458933
FMNH UR 2490	Brachyprosopus	0.46622
SAM-PK-12259	Brachyprosopus	0.545724
SAM-PK-K11281	Brachyprosopus	0.463
SAM-PK-K7604a	Brachyprosopus	0.575517
SAM-PK-K7604b	Brachyprosopus	0.582597
CGP/1/2263	Bulbasaurus	0.603604
CGP/1/938	Bulbasaurus	0.523179
CGP/1/949	Bulbasaurus	0.426829
SAM-PK-K10587	Bulbasaurus	0.54955
SAM-PK-K11235	Bulbasaurus	0.568047
SAM-PK-6243	Cistecephaloides	0.371607
BP/1/31	Cistecephalus	0.528983
BSP 1932-I-502	Cistecephalus	0.473794
BSP 1932-I-56	Cistecephalus	0.527193
NMNH 22942	Cistecephalus	0.388
SAM-PK-10665	Cistecephalus	0.473022
SAM-PK-K10554	Cistecephalus	0.586
SAM-PK-K10664	Cistecephalus	0.543573
SAM-PK-K11187	Cistecephalus	0.442
SAM-PK-K6814	Cistecephalus	0.525782
UCMP 48108/42682	Cistecephalus	0.56705
UCMP V48106/42704	Cistecephalus	0.53005
UCMP V48109/42684	Cistecephalus	0.491176
UCMP V48114/42679	Cistecephalus	0.541489
BP/1/5737	Colobodectes	0.520493
NHCC LB116	Compsodon	0.462
NHCC LB14	Compsodon	0.406
NMQR 1460	Compsodon	0.425
GPIT/RE/9641 (=K2)	Daptocephalus huenei	0.529032
NMT RB43	Daptocephalus huenei	0.618605
AMNH 5582	Daptocephalus leoniceps	0.609667
BP/1/2188	Daptocephalus leoniceps	0.519385
BP/1/2784	Daptocephalus leoniceps	0.473684
BP/1/3927	Daptocephalus leoniceps	0.61552
BSP 1934-VIII-49	Daptocephalus leoniceps	0.563784
NHMUK 47047	Daptocephalus leoniceps	0.63026
NMNH 175657	Daptocephalus leoniceps	0.512941
NMNH 23337	Daptocephalus leoniceps	0.509639
NMNH 25154	Daptocephalus leoniceps	0.460948
SAM-PK-K10022	Daptocephalus leoniceps	0.778192
UCMP V36102-33431	Daptocephalus leoniceps	0.559504
IVPP V7940	Daqingshanodon limbus	0.442163
PIN 4644/1	Delectosaurus	0.545739
GPIT/RE/7177 (=K101)	Dicynodon angielczyki	0.537826
GPIT/RE/7175 (=K110)	Dicynodon angielczyki	0.483793
UMZC T1089	Dicynodon angielczyki	0.633894
UMZC T979	Dicynodon angielczyki	0.58421
UMZC T982	Dicynodon angielczyki	0.607592
B21	Dicynodon lacerticeps	0.711485
B477	Dicynodon lacerticeps	0.529216
B88	Dicynodon lacerticeps	0.558751
BP/1/2880	Dicynodon lacerticeps	0.638298
BP/1/3170	Dicynodon lacerticeps	0.577219
BP/1/780	Dicynodon lacerticeps	0.461484
BSP 1934-VIII-515a/b	Dicynodon lacerticeps	0.50261
CGP GHG8	Dicynodon lacerticeps	0.51881
NHMUK 47045	Dicynodon lacerticeps	0.507
NMNH 25183	Dicynodon lacerticeps	0.545636
NMNH 25211	Dicynodon lacerticeps	0.415376
RC 23	Dicynodon lacerticeps	0.607235
RC 38	Dicynodon lacerticeps	0.565149
RC 85	Dicynodon lacerticeps	0.645963
RC 96	Dicynodon lacerticeps	0.813034
SAM-PK-3722	Dicynodon lacerticeps	0.541353
SAM-PK-4008	Dicynodon lacerticeps	0.652605
SAM-PK-8784	Dicynodon lacerticeps	0.533597
SAM-PK-K7011	Dicynodon lacerticeps	0.462855
SAM-PK-K7482	Dicynodon lacerticeps	0.470677
SAM-PK-K7591	Dicynodon lacerticeps	0.466667
SAM-PK-K7806	Dicynodon lacerticeps	0.515135
SAM-PK-K7811	Dicynodon lacerticeps	0.533181
SAM-PK-K9949	Dicynodon lacerticeps	0.52381
SAM-PK-K9955	Dicynodon lacerticeps	0.578143
SMFNS 51922	Dicynodon lacerticeps	0.451111
TM 345	Dicynodon lacerticeps	0.513192
UMMP Unnumbered	Dicynodon lacerticeps	0.519282
UMZC T770	Dicynodon lacerticeps	0.478545
BP/1/1562	Dicynodontoides	0.58077
BP/1/3858	Dicynodontoides	0.455051
GPIT K35a	Dicynodontoides	0.517697
NHCC LB117	Dicynodontoides	0.437
NHMUK 47091	Dicynodontoides	0.633479
NMNH 25176	Dicynodontoides	0.516667
NMNH 452113	Dicynodontoides	0.465
NMNH 452114	Dicynodontoides	0.536
NMQR 479	Dicynodontoides	0.410011
RC 134	Dicynodontoides	0.530455
RC 83	Dicynodontoides	0.578664
RC 97	Dicynodontoides	0.656473
SAM-PK-3723	Dicynodontoides	0.574153
SAM-PK-590	Dicynodontoides	0.521769
SAM-PK-K6131	Dicynodontoides	0.606382
UMZC T747	Dicynodontoides	0.649961
UMZC T748	Dicynodontoides	0.535426
UMZC T796	Dicynodontoides	0.587328
UMZC T972	Dicynodontoides	0.443
RC 76	Digalodon	0.473
AMNH 5308	Diictodon	0.488485
BP/1/1928	Diictodon	0.588499
BP/1/287	Diictodon	0.597377
BP/1/3011	Diictodon	0.536406
BP/1/352	Diictodon	0.551156
BSP 1934-VIII-46	Diictodon	0.432324
BSP 1934-VIII-47a	Diictodon	0.447477
BSP 1934-VIII-47b	Diictodon	0.592428
BSP 1934-VIII-48	Diictodon	0.548387
IVPP V3260	Diictodon	0.518605
NHMUK R11184	Diictodon	0.445726
NMNH 452077	Diictodon	0.502726
NMQR 282	Diictodon	0.559692
NMQR 298	Diictodon	0.474063
NMQR 3427	Diictodon	0.565718
SAM-PK-10086	Diictodon	0.543515
SAM-PK-10341	Diictodon	0.622404
SAM-PK-2354	Diictodon	0.520847
SAM-PK-K1242	Diictodon	0.453302
SAM-PK-K5204	Diictodon	0.502888
SAM-PK-K6724	Diictodon	0.525159
SAM-PK-K6818	Diictodon	0.522171
SAM-PK-K6873	Diictodon	0.59755
SAM-PK-K6921	Diictodon	0.48372
SAM-PK-K6929	Diictodon	0.548934
SAM-PK-K6979	Diictodon	0.545694
SAM-PK-K7281	Diictodon	0.56879
SAM-PK-K7643	Diictodon	0.563632
SAM-PK-K7673	Diictodon	0.595277
SAM-PK-K7675	Diictodon	0.54649
SAM-PK-K7730	Diictodon	0.554938
SAM-PK-K7738	Diictodon	0.526349
SAM-PK-K8585	Diictodon	0.543065
TM 253	Diictodon	0.526712
UCMP V3504/32131	Diictodon	0.557364
UCMP V3504/42837	Diictodon	0.592774
UCMP V3691/41757	Diictodon	0.572165
UCMP V3691/42056	Diictodon	0.504239
UCMP V3694-42396	Diictodon	0.447126
UCMP V3694/42397	Diictodon	0.551391
BP/1/5287	Dinanomodon	0.59726
NMQR 68	Dinanomodon	0.670149
RC 42	Dinanomodon	0.42304
SAM-PK-K10618	Dinanomodon	0.618596
AMNH 7801	Dinodontosaurus	0.57
MCZ 1628	Dinodontosaurus	0.357895
MCZ 1678	Dinodontosaurus	0.334194
MCZ 3453	Dinodontosaurus	0.546296
MCZ 3454	Dinodontosaurus	0.464762
MCZ 3457	Dinodontosaurus	0.485714
MGB(?) 367/99	Dinodontosaurus	0.455581
UFRGS 0115	Dinodontosaurus	0.480711
UFRGS PV0113T	Dinodontosaurus	0.452
BP/1/4569	Dolichuranus	0.492
BP/1/4570	Dolichuranus	0.516
BP/1/4573	Dolichuranus	0.457
CGP FnoE1/Fno4569	Dolichuranus	0.465426
CGP M6	Dolichuranus	0.483611
CGP R316	Dolichuranus	0.485678
CGP R334	Dolichuranus	0.486087
PIN 2005/8	Elph	0.539121
PIN 2353/37	Elph	0.549223
AMNH 5578	Emydops	0.589102
AMNH 8209	Emydops	0.381303
BP/1/2366	Emydops	0.609305
BP/1/262	Emydops	0.534202
BP/1/862	Emydops	0.546104
CGP C100	Emydops	0.601961
CGP M1000	Emydops	0.465295
MMK 4165	Emydops	0.577668
NHMUK R4956	Emydops	0.621945
NHMUK R4957	Emydops	0.502843
SAM-PK-10148	Emydops	0.544306
SAM-PK-10170	Emydops	0.570824
SAM-PK-10172	Emydops	0.491381
SAM-PK-11060	Emydops	0.499882
SAM-PK-3721	Emydops	0.510234
SAM-PK-3742	Emydops	0.633739
SAM-PK-K1671	Emydops	0.542209
SAM-PK-K6623	Emydops	0.562274
SAM-PK-K6693	Emydops	0.469403
SAM-PK-K6824	Emydops	0.48084
AMNH 5565	Endothiodon bathystoma	0.67907
AMNH 5570	Endothiodon bathystoma	0.52
AMNH 5572	Endothiodon bathystoma	0.615455
BP/1/1659	Endothiodon bathystoma	0.556522
RC 675	Endothiodon bathystoma	0.56
SAM-PK-2676	Endothiodon bathystoma	0.662051
NMQR 2913	Eodicynodon oelofseni	0.434568
NMQR 2911	Eodicynodon oosthuizeni	0.534415
NMQR 2912	Eodicynodon oosthuizeni	0.559537
NMQR 2978	Eodicynodon oosthuizeni	0.446383
NMQR 2990	Eodicynodon oosthuizeni	0.515412
NMQR 2991	Eodicynodon oosthuizeni	0.488025
SAM-PK-11879	Eodicynodon oosthuizeni	0.565992
BP/1/6674	Eosimops	0.606688
NHMUK R5749	Eosimops	0.495219
NMNH 23345	Eosimops	0.5193
NMQR 3145	Eosimops	0.644521
NMQR 3626	Eosimops	0.438519
GPIT K19	Euptychognathus bathyrhynchus	0.560435
SAM-PK-4005	Galeops	0.327174
NHMUK R2112	Geikia elginensis	0.529101
GPIT K114	Geikia locusticeps	0.544672
GPIT K87	Geikia locusticeps	0.577697
UMZC T764	Geikia locusticeps	0.399642
UMZC T782	Geikia locusticeps	0.474309
UMZC T981	Geikia locusticeps	0.574157
NHMUK R2107	Gordonia traquairi	0.570917
NHMUK R2108	Gordonia traquairi	0.585286
NHMUK R2109	Gordonia traquairi	0.655356
PIN 156/114	Idelesaurus	0.516522
PIN 156/4	Idelesaurus	0.4835
MACN 18055	Ischigualastia	0.57122
PVL ???	Ischigualastia	0.468197
PVL 3807	Ischigualastia	0.397602
UFRGS 0151	Jachaleria	0.378732
IVPP RV341407	Jimusaria sinkianensis	0.767
BP/1/168	Kannemeyeria simocephalus	0.527353
BP/1/2902	Kannemeyeria simocephalus	0.527391
BP/1/4523	Kannemeyeria simocephalus	0.531667
NMNH 22947	Kannemeyeria simocephalus	0.518204
SAM-PK-10555	Kannemeyeria simocephalus	0.531714
SAM-PK-3017	Kannemeyeria simocephalus	0.586646
UCMP V4747/42916	Kannemeyeria simocephalus	0.516929
UMMP 14530	Kannemeyeria simocephalus	0.55764
UMZC T757	Kannemeyeria simocephalus	0.48279
UMZC T761	Katumbia	0.545727
UMZC T791	Katumbia	0.536
GPIT K55b	Kawingasaurus	0.36301
GPIT K55c	Kawingasaurus	0.399296
GPIT K55d	Kawingasaurus	0.436208
RC 63	Keyseria benjamini	0.604963
BP/1/2889	Kitchinganomodon	0.572267
BP/1/815	Kitchinganomodon	0.537482
BP/1/819	Kitchinganomodon	0.425532
RC 26	Kitchinganomodon	0.56266
RC 88	Kitchinganomodon	0.598739
TSK 23	Kitchinganomodon	0.699545
BP/1/5344	Kombuisia	0.554785
FMNH UC1531	Lystrosaurus curvatus	0.495162
NMNH 22945	Lystrosaurus curvatus	0.252
NMQR C299	Lystrosaurus curvatus	0.433019
SAM-PK-706	Lystrosaurus curvatus	0.404058
SAM-PK-K10378	Lystrosaurus curvatus	0.503355
SAM-PK-K8017	Lystrosaurus curvatus	0.42946
UMZC T788	Lystrosaurus curvatus	0.4
BSP 1934-VIII-511	Lystrosaurus declivis	0.433903
FMNH Unnumbered	Lystrosaurus declivis	0.394438
NHMUK 36221	Lystrosaurus declivis	0.338926
NMQR 3592	Lystrosaurus declivis	0.449214
NMQR 815	Lystrosaurus declivis	0.463081
SAM-PK-K10454	Lystrosaurus declivis	0.357931
SAM-PK-K10467	Lystrosaurus declivis	0.24882
SAM-PK-K12	Lystrosaurus declivis	0.370566
SAM-PK-K1378	Lystrosaurus declivis	0.475778
SAM-PK-K1398	Lystrosaurus declivis	0.49185
TM 20	Lystrosaurus declivis	0.57198
TM 21	Lystrosaurus declivis	0.380925
IVPP V3242	Lystrosaurus hedini	0.3975
IVPP V3243	Lystrosaurus hedini	0.397209
IVPP V8532	Lystrosaurus hedini	0.444817
AM 404	Lystrosaurus maccaigi	0.325079
BP/1/468	Lystrosaurus murrayi	0.403357
BP/1/4798	Lystrosaurus murrayi	0.496354
NMQR 3593	Lystrosaurus murrayi	0.379007
SAM-PK-K10092	Lystrosaurus murrayi	0.463269
SAM-PK-K10383	Lystrosaurus murrayi	0.534595
SAM-PK-K10461	Lystrosaurus murrayi	0.541925
SAM-PK-K10466	Lystrosaurus murrayi	0.554391
SAM-PK-K8	Lystrosaurus murrayi	0.420438
SMFNS 51941	Lystrosaurus murrayi	0.514286
TM 4050	Lystrosaurus murrayi	0.446214
YPM 2225	Lystrosaurus murrayi	0.37
BP/1/2701a	Myosaurus	0.418866
BP/1/4269	Myosaurus	0.566594
SAM-PK-3526	Myosaurus	0.519115
SAM-PK-3526a	Myosaurus	0.428351
BP/1/3419	Odontocyclops	0.46642
BP/1/3585	Odontocyclops	0.604082
BP/1/3586	Odontocyclops	0.594222
BP/1/3589	Odontocyclops	0.618033
RC 451	Odontocyclops	0.47138
PIN 1758/5	Otsheria	0.51163
AM 4545	Oudenodon bainii	0.602893
AMNH 5635	Oudenodon bainii	0.52625
BP/1/109	Oudenodon bainii	0.604167
BP/1/111	Oudenodon bainii	0.571304
BP/1/1240	Oudenodon bainii	0.632484
BP/1/303	Oudenodon bainii	0.561488
BP/1/3107	Oudenodon bainii	0.579682
BP/1/337	Oudenodon bainii	0.479879
BP/1/668	Oudenodon bainii	0.522876
BP/1/722	Oudenodon bainii	0.587267
BP/1/730	Oudenodon bainii	0.671494
BP/1/788	Oudenodon bainii	0.639601
BP/1/82	Oudenodon bainii	0.616285
BSP 1934-VIII-32	Oudenodon bainii	0.587727
CGP M208	Oudenodon bainii	0.613812
CGP M845	Oudenodon bainii	0.625116
CGP MIF133	Oudenodon bainii	0.624348
CGP RS 452	Oudenodon bainii	0.621605
CGP STH 463	Oudenodon bainii	0.534375
GPIT ???	Oudenodon bainii	0.558964
MMK 5032	Oudenodon bainii	0.543979
NHMUK 36232	Oudenodon bainii	0.580409
NHMUK R4067	Oudenodon bainii	0.738049
NMNH 24625	Oudenodon bainii	0.635333
NMNH 24922	Oudenodon bainii	0.574828
RC 170	Oudenodon bainii	0.601104
RC 86	Oudenodon bainii	0.695652
SAM-PK-10066	Oudenodon bainii	0.55445
SAM-PK-10067	Oudenodon bainii	0.596834
SAM-PK-10326	Oudenodon bainii	0.570034
SAM-PK-10661	Oudenodon bainii	0.543904
SAM-PK-11113	Oudenodon bainii	0.593041
SAM-PK-11312	Oudenodon bainii	0.692308
SAM-PK-11316	Oudenodon bainii	0.798771
SAM-PK-1886	Oudenodon bainii	0.648559
SAM-PK-4032	Oudenodon bainii	0.558237
SAM-PK-5141	Oudenodon bainii	0.61263
SAM-PK-6045	Oudenodon bainii	0.552072
SAM-PK-8777	Oudenodon bainii	0.600731
SAM-PK-K10113	Oudenodon bainii	0.608727
SAM-PK-K10124	Oudenodon bainii	0.494323
SAM-PK-K10416	Oudenodon bainii	0.715202
SAM-PK-K10418	Oudenodon bainii	0.682301
SAM-PK-K5227	Oudenodon bainii	0.50815
SAM-PK-K5881	Oudenodon bainii	0.660714
SAM-PK-K6441	Oudenodon bainii	0.653156
SAM-PK-K7214	Oudenodon bainii	0.599013
SAM-PK-K7293	Oudenodon bainii	0.577321
SAM-PK-K7493	Oudenodon bainii	0.666913
SAM-PK-K8602	Oudenodon bainii	0.665407
SAM-PK-K8639	Oudenodon bainii	0.661093
SAM-PK10068	Oudenodon bainii	0.624904
TM 262	Oudenodon bainii	0.522667
TSK 101	Oudenodon bainii	0.678095
TSK 67	Oudenodon bainii	0.672297
UCMP V48113/42693	Oudenodon bainii	0.681818
UMZC T793	Oudenodon bainii	0.52045
UMZC T793	Oudenodon bainii	0.694419
IGCAGS V 318	Parakannemeyeria	0.472334
IVPP V973	Parakannemeyeria	0.371111
IVPP V983	Parakannemeyeria	0.342727
IVPP V984	Parakannemeyeria	0.228132
NMQR 3000	Patranomodon	0.27159
AMNH 5325	Pelanomodon	0.605101
BP/1/106	Pelanomodon	0.58375
BP/1/535	Pelanomodon	0.568356
BP/1/837	Pelanomodon	0.532895
CGP AF9183	Pelanomodon	0.5052
NMNH 171065	Pelanomodon	0.624444
RC 10	Pelanomodon	0.675169
RC 150	Pelanomodon	0.574128
RC 415	Pelanomodon	0.603448
RC 98	Pelanomodon	0.569106
PIN 2005/38a	Peramodon amalitzkii	0.553333
AM 2825	Pristerodon	0.880411
BP/1/2134	Pristerodon	0.534176
BP/1/2642	Pristerodon	0.50714
BSP 1934-VIII-24	Pristerodon	0.645328
BSP 1934-VIII-27	Pristerodon	0.463004
CGP WB106	Pristerodon	0.626184
NMNH 22944	Pristerodon	0.456827
NMQR 3120	Pristerodon	0.607456
SAM-PK-10153	Pristerodon	0.586201
SAM-PK-10322	Pristerodon	0.642833
SAM-PK-K1658	Pristerodon	0.553469
TM 313	Pristerodon	0.660336
UCMP V3694/42396 (incorrect #)	Pristerodon	0.614249
UMZC T568	Pristerodon	0.465567
UMZC T569	Pristerodon	0.480573
BP/1/5589	Prosictodon	0.548098
PIN 952/100	Rabidosaurus	0.607143
UNIPAMPA PV317P	Rastodon	0.569767
BP/1/2458a	Rhachiocephalus	0.591954
CGP C82	Rhachiocephalus	0.597727
GPIT K15a	Rhachiocephalus	0.533028
NMNH 410287	Rhachiocephalus	0.652174
RC 95	Rhachiocephalus	0.611413
SAM-PK-3425	Rhachiocephalus	0.541176
SAM-PK-8750	Rhachiocephalus	0.550505
SAM-PK-K1393	Rhachiocephalus	0.581044
UCMP V48107/42626	Rhachiocephalus	0.72561
PIN 1579/14	Rhadiodromus	0.574324
PIN 1579/?	Rhinodicynodon	0.499748
PIN 1579/50	Rhinodicynodon	0.546667
NMQR 3526	Robertia	0.597209
SAM-PK-11690	Robertia	0.515465
SAM-PK-11690	Robertia	0.456898
SAM-PK-11756	Robertia	0.564079
SAM-PK-11761	Robertia	0.55578
SAM-PK-11787	Robertia	0.55394
SAM-PK-K7807	Robertia	0.614192
SAM-PK-K7992	Robertia	0.579506
ISI R208	Sauroscaptor	0.421053
IVPP V315	Shaanbeikannemeyeria	#DIV/0!
BP/1/5532	Shansiodon	0.520122
CAGS 320	Shansiodon	0.471993
IVPP V2415	Shansiodon	0.698658
IVPP V2416	Shansiodon	0.539655
IVPP V2417	Shansiodon	0.45762
CAGS 316	Sinokannemeyeria	0.340477
IVPP V974	Sinokannemeyeria	0.393432
IVPP V976	Sinokannemeyeria	0.410769
SAM-PK-2347	Sintocephalus alticeps	0.522017
GPIT ???	Stahleckeria	0.488889
MCP 272	Stahleckeria	0.492084
PIN 2212/10	Suminia	0.182718
PIN 2212/116	Suminia	0.286103
PIN 2212/32	Suminia	0.245412
PIN 2212/62	Suminia	0.20526
GPIT K292	Tetragonias	0.557949
UMZC T753	Tetragonias	0.589362
BP/1/7624	Tropidostoma	0.556
CGP C22	Tropidostoma	0.56183
CGP CM 86-411	Tropidostoma	0.550102
CGP CM 86-573	Tropidostoma	0.638954
CGP RMS 594	Tropidostoma	0.592132
CGP RMS183	Tropidostoma	0.656863
CGP RMS631	Tropidostoma	0.576533
CGP S224	Tropidostoma	0.625701
NHMUK R1662	Tropidostoma	0.579208
NMNH 22940	Tropidostoma	0.448
NMNH 452032	Tropidostoma	0.441
SAM-PK-10681	Tropidostoma	0.617453
SAM-PK-2356	Tropidostoma	0.528696
SAM-PK-747	Tropidostoma	0.669556
SAM-PK-8039	Tropidostoma	0.453131
SAM-PK-K10096	Tropidostoma	0.578571
SAM-PK-K11238	Tropidostoma	0.551
SAM-PK-K6742	Tropidostoma	0.557058
SAM-PK-K6841	Tropidostoma	0.615985
SAM-PK-K6940	Tropidostoma	0.507522
SAM-PK-K8603	Tropidostoma	0.639771
SAM-PK-K9960	Tropidostoma	0.603043
SAM-PK-K9960	Tropidostoma	0.55
TM 249	Tropidostoma	0.604064
TM 267	Tropidostoma	0.430183
PIN 2793/1	Ulemica	0.407205
SGU D-104/1	Uralokannemeyeria	0.453721
MACN 18.871	Vinceria	0.470926
PVL 3851	Vinceria	0.509196
PIN 1536/1	Vivaxosaurus trautscholdi	0.463667
PIN 2005/1	Vivaxosaurus trautscholdi	0.492344
PIN 2005/3	Vivaxosaurus trautscholdi	0.567016
PIN 2005/6	Vivaxosaurus trautscholdi	0.40093
ISI R38	Wadiasaurus	0.505525
IVPP V4457	Xiyukannemeyeria	0.4325

## Sheet: Character 6
Specimen	Taxon	ratio
NHMUK R9723	Angonisaurus	0.599873
AMNH 5564	Aulacephalodon	0.161616
BP/1/1642	Aulacephalodon	0.192
BP/1/2460	Aulacephalodon	0.25
BP/1/2983	Aulacephalodon	0.27381
BP/1/300	Aulacephalodon	0.238095
BP/1/304	Aulacephalodon	0.224138
BP/1/4124	Aulacephalodon	0.229885
BP/1/634	Aulacephalodon	0.117647
BP/1/904	Aulacephalodon	0.166667
CGP CBT53	Aulacephalodon	0.173913
CGP K30	Aulacephalodon	0.185714
CGP MJF129	Aulacephalodon	0.23301
NHMUK 36235	Aulacephalodon	0.23913
NMHUK 36238	Aulacephalodon	0.217391
RC 24	Aulacephalodon	0.166667
RC 443	Aulacephalodon	0.26
SAM-PK-10021	Aulacephalodon	0.252632
SAM-PK-3423	Aulacephalodon	0.206186
SAM-PK-K1221	Aulacephalodon	0.237762
UCMP V48106/42699	Aulacephalodon	0.149172
UCMP V48107/42685	Aulacephalodon	0.17847
UMZC T606	Aulacephalodon	0.138462
KPM 36	Australobarbarus	0.302752
PIN 4678/2	Australobarbarus	0.43282
PIN 4678/3	Australobarbarus	0.157973
BSP 1934-VIII-516	Basilodon woodwardi	0.19469
RC 39	Basilodon woodwardi	0.228285
TM 267	Basilodon woodwardi	0.241832
RC 117	Basilodon woodwardi	0.233333
IVPP V16013	Biseridens	0.0943086
FMNH UC 1705	Brachyprosopus	0.374318
FMNH UR 2490	Brachyprosopus	0.243697
SAM-PK-K11281	Brachyprosopus	0.313191
SAM-PK-K12259	Brachyprosopus	0.29043
SAM-PK-K7604a	Brachyprosopus	0.381997
SAM-PK-K7604b	Brachyprosopus	0.425882
CGP/1/1949	Bulbasaurus	0.171171
CGP/1/2263	Bulbasaurus	0.2
CGP/1/938	Bulbasaurus	0.241071
SAM-PK-K10587	Bulbasaurus	0.27381
SAM-PK-K11235	Bulbasaurus	0.277311
SAM-PK-6243	Cistecephaloides	0.040404
BP/1/31	Cistecephalus	0.107143
BSP 1932-1-56	Cistecephalus	0.116114
BSP 1932-I-502	Cistecephalus	0.103175
CGP RMS401	Cistecephalus	0.056338
NMNH 22942	Cistecephalus	0.0845633
SAM-PK-10665	Cistecephalus	0.0568182
SAM-PK-K10554	Cistecephalus	0.112569
SAM-PK-K11187	Cistecephalus	0.043849
UCMP V48109/42684	Cistecephalus	0.11592
BP/1/5737	Colobodectes	0.272076
NMQR 3329	Colobodectes	0.265968
NHCC LB116	Compsodon	0.185447
NHCC LB13	Compsodon	0.192727
NHCC LB14	Compsodon	0.209356
NMQR 1460	Compsodon	0.162432
B88	Daptocephalus	0.3
BP/1/2188	Daptocephalus	0.523077
BP/1/2784	Daptocephalus	0.432432
BP/1/3927	Daptocephalus	0.612245
BP/1/832	Daptocephalus	0.348485
BSP 1934-VIII-49	Daptocephalus	0.371429
NHMUK 47047	Daptocephalus	0.54187
NMNH 23337	Daptocephalus	0.304981
RC 96	Daptocephalus	0.658724
SAM-PK-K10022	Daptocephalus	0.530303
UCMP V36102/33431	Daptocephalus	0.445872
NMNH 175657	Daptocephalus leoniceps	0.214286
NMNH 25154	Daptocephalus leoniceps	0.403226
IVPP V7940	Daqingshanodon	0.179586
PIN 4644/1	Delectosaurus	0.333978
GPIT/RE/7177 (=K101)	Dicynodon angielczyki	0.32381
GPIT/RE/7175 (=K110)	Dicynodon angielczyki	0.306452
UMZC T1089	Dicynodon angielczyki	0.361569
UMZC T979	Dicynodon angielczyki	0.403226
UMZC T982	Dicynodon angielczyki	0.4
B21	Dicynodon lacerticeps	0.576923
B477	Dicynodon lacerticeps	0.316667
BP/1/2880	Dicynodon lacerticeps	0.431373
BP/1/3170	Dicynodon lacerticeps	0.354839
BSP 1934-VIII-515a/b	Dicynodon lacerticeps	0.272727
CGP GHG8	Dicynodon lacerticeps	0.533333
NHMUK 47045	Dicynodon lacerticeps	0.448688
NMHUK 36233	Dicynodon lacerticeps	0.325497
NMNH 25183	Dicynodon lacerticeps	0.23301
NMNH 25211	Dicynodon lacerticeps	0.184615
RC 23	Dicynodon lacerticeps	0.370394
RC 38	Dicynodon lacerticeps	0.354829
RC 85	Dicynodon lacerticeps	0.396554
SAM-PK-3722	Dicynodon lacerticeps	0.324074
SAM-PK-4008	Dicynodon lacerticeps	0.263889
SAM-PK-8784	Dicynodon lacerticeps	0.448276
SAM-PK-K7011	Dicynodon lacerticeps	0.303197
SAM-PK-K7482	Dicynodon lacerticeps	0.257426
SAM-PK-K7591	Dicynodon lacerticeps	0.42623
SAM-PK-K7806	Dicynodon lacerticeps	0.330827
SAM-PK-K7811	Dicynodon lacerticeps	0.37037
SAM-PK-K9949	Dicynodon lacerticeps	0.622222
SAM-PK-K9955	Dicynodon lacerticeps	0.311111
SMFNS 51922	Dicynodon lacerticeps	0.375
UMZC T770	Dicynodon lacerticeps	0.258621
UMZC T774	Dicynodon lacerticeps	0.230769
BP/1/1562	Dicynodontoides	0.178571
BP/1/3858	Dicynodontoides	0.15625
BP/1/4027	Dicynodontoides	0.196581
GPIT K12	Dicynodontoides	0.282609
GPIT K35a	Dicynodontoides	0.326923
GPIT K48	Dicynodontoides	0.303448
NHCC LB117	Dicynodontoides	0.243564
NMNH 25176	Dicynodontoides	0.2
NMNH 452113	Dicynodontoides	0.224094
RC 134	Dicynodontoides	0.136986
RC 45	Dicynodontoides	0.222222
RC 83	Dicynodontoides	0.14591
RC 97	Dicynodontoides	0.161225
SAM-PK-10666	Dicynodontoides	0.242424
SAM-PK-3723	Dicynodontoides	0.203704
SAM-PK-590	Dicynodontoides	0.160714
SAM-PK-K6131	Dicynodontoides	0.19802
UMZC T747	Dicynodontoides	0.226087
UMZC T748	Dicynodontoides	0.161765
UMZC T749	Dicynodontoides	0.194805
UMZC T792	Dicynodontoides	0.258824
UMZC T796	Dicynodontoides	0.215768
B42	Digalodon	0.175468
BP/1/157	Digalodon	0.100085
RC 76	Digalodon	0.142003
AMNH 5308	Diictodon	0.311644
BP/1/287	Diictodon	0.264853
BP/1/293	Diictodon	0.334232
BP/1/3011	Diictodon	0.293518
BP/1/327	Diictodon	0.247024
BP/1/352	Diictodon	0.276091
BP/1/780	Diictodon	0.15534
BSP 1934-VIII-46	Diictodon	0.195198
BSP 1934-VIII-47a	Diictodon	0.215975
BSP 1934-VIII-47b	Diictodon	0.306122
BSP 1934-VIII-48	Diictodon	0.217331
CGP RMS702	Diictodon	0.361201
CGP-1-1058	Diictodon	0.24313
NHMUK 47052	Diictodon	0.251852
NMHUK R11184	Diictodon	0.263158
NMNH 452077	Diictodon	0.317073
NMQR 282	Diictodon	0.337251
NMQR 2939	Diictodon	0.28144
NMQR 298	Diictodon	0.314551
NMQR 3062	Diictodon	0.291202
NMQR 3121	Diictodon	0.263213
NMQR 3427	Diictodon	0.260507
SAM-PK-10086	Diictodon	0.263736
SAM-PK-10341	Diictodon	0.319333
SAM-PK-11084	Diictodon	0.247255
SAM-PK-11690	Diictodon	0.309104
SAM-PK-2345	Diictodon	0.3
SAM-PK-2354	Diictodon	0.324924
SAM-PK-K10078	Diictodon	0.251289
SAM-PK-K11242	Diictodon	0.28466
SAM-PK-K1242	Diictodon	0.212783
SAM-PK-K5105	Diictodon	0.274474
SAM-PK-K5189	Diictodon	0.181002
SAM-PK-K6724	Diictodon	0.289035
SAM-PK-K6921	Diictodon	0.254015
SAM-PK-K6929	Diictodon	0.295509
SAM-PK-K6979	Diictodon	0.31235
SAM-PK-K7281	Diictodon	0.303181
SAM-PK-K7643	Diictodon	0.34287
SAM-PK-K7673	Diictodon	0.333888
SAM-PK-K7675	Diictodon	0.246907
SAM-PK-K7730	Diictodon	0.236506
SAM-PK-K7738	Diictodon	0.314421
SAM-PK-K8585	Diictodon	0.239655
SMFNS 55274	Diictodon	0.207547
TM 253	Diictodon	0.304928
UCMP V3504/32131	Diictodon	0.268246
UCMP V3504/42837	Diictodon	0.168704
UCMP V3691/41757	Diictodon	0.294152
UCMP V3694/42396	Diictodon	0.256006
UCMP V3694/42397	Diictodon	0.261031
BP/1/5287	Dinanomodon	0.455224
NMQR 68	Dinanomodon	0.640374
RC 22	Dinanomodon	0.332662
RC 9	Dinanomodon	0.56338
SAM-PK-K10618	Dinanomodon	0.617493
AMNH 7801	Dinodontosaurus	0.291971
MCZ 1628	Dinodontosaurus	0.3125
MCZ 1678	Dinodontosaurus	0.276316
MCZ 3453	Dinodontosaurus	0.328571
MCZ 3454	Dinodontosaurus	0.382979
MCZ 3457	Dinodontosaurus	0.337838
MGB 367/99	Dinodontosaurus	0.315204
UFRGS PV0113T	Dinodontosaurus	0.37922
BP/1/4569	Dolichuranus	0.384965
BP/1/4570	Dolichuranus	0.71413
BP/1/4573	Dolichuranus	0.337542
CGP FnoE1/Fno4569	Dolichuranus	0.387324
CGP M6	Dolichuranus	0.253968
CGP R316	Dolichuranus	0.410256
CGP R320	Dolichuranus	0.365854
CGP R334	Dolichuranus	0.341772
PIN 2353/37	Elph	0.290037
AMNH 8209	Emydops	0.0851064
BP/1/2366	Emydops	0.212766
BP/1/262	Emydops	0.183908
BP/1/3005	Emydops	0.103774
CGP CM86-600	Emydops	0.127967
CGP M1000	Emydops	0.12963
NHMUK R1690	Emydops	0.169811
NHMUK R4956	Emydops	0.231707
NHMUK R4957	Emydops	0.168421
NHMUK R4958	Emydops	0.0925926
SAM-PK-10148	Emydops	0.23913
SAM-PK-10170	Emydops	0.24
SAM-PK-10172	Emydops	0.181818
SAM-PK-11060	Emydops	0.174419
SAM-PK-2667	Emydops	0.175
SAM-PK-3721	Emydops	0.15625
SAM-PK-640	Emydops	0.1875
SAM-PK-K1225	Emydops	0.092332
SAM-PK-K1517	Emydops	0.232558
SAM-PK-K1671	Emydops	0.14129
SAM-PK-K6515	Emydops	0.166711
SAM-PK-K6623	Emydops	0.159091
SAM-PK-K6693	Emydops	0.176471
TM 242	Emydops	0.152174
AMNH 5565	Endothiodon bathystoma	0.571429
AMNH 5572	Endothiodon bathystoma	0.416107
BP/1/1659	Endothiodon bathystoma	0.256092
SAM-PK-2676	Endothiodon bathystoma	0.357143
NHMUK PV R12443	Endothiodon tolani	0.249814
NMQR 2978	Eodicynodon oosthuizeni	0.115385
NMQR 2990	Eodicynodon oosthuizeni	0.101695
SAM-PK-11879	Eodicynodon oosthuizeni	0.117647
BP/1/1771	Eosimops	0.3
BP/1/6673	Eosimops	0.217391
NMNH 23345	Eosimops	0.246902
NMQR 3145	Eosimops	0.264329
GPIT K19	Euptychognathus	0.238095
GPIT K114	Geikia locusticeps	0.169492
UMZC T764	Geikia locusticeps	0.240805
UMZC T782	Geikia locusticeps	0.268854
UMZC T981	Geikia locusticeps	0.326461
NHMUK R2108	Gordonia traquairi	0.308511
PIN 156/114	Idelesaurus	0.173533
MACN 18055	Ischigualastia	0.57794
PVL ?	Ischigualastia	0.514756
PVL 3807	Ischigualastia	0.520034
PVSJ 545	Ischigualastia	0.497411
UFRGS 0151	Jachaleria	0.498632
IVPP RV 341407	Jimusaria sinkianensis	0.464211
R313	Kannemeyeria lophorhinus	0.318196
AM 5008	Kannemeyeria simocephalus	0.476911
BP/1/1168	Kannemeyeria simocephalus	0.493407
BP/1/2902	Kannemeyeria simocephalus	0.451389
BP/1/4523	Kannemeyeria simocephalus	0.463636
NMNH 22947	Kannemeyeria simocephalus	0.370861
NMQR 1127	Kannemeyeria simocephalus	0.455696
SAM-PK-10555	Kannemeyeria simocephalus	0.55
SAM-PK-3017	Kannemeyeria simocephalus	0.539468
UMMP 14530	Kannemeyeria simocephalus	0.576
UMZC T757	Kannemeyeria simocephalus	0.416537
UMZC T761	Katumbia	0.377717
UMZC T791	Katumbia	0.315733
RC 63	Keyseria	0.203202
RC 88	Kitchinganmodon	0.891343
TSK 23	Kitchinganmodon	0.731141
BP/1/2889	Kitchinganomodon	0.822917
BP/1/819	Kitchinganomodon	0.601626
RC 26	Kitchinganomodon	0.711538
NMNH 22945	Lystrosaurus curvatus	0.0679348
NMQR 3595 (C299)	Lystrosaurus curvatus	0.125561
SAM-PK-K10185	Lystrosaurus curvatus	0.143381
SAM-PK-K10378	Lystrosaurus curvatus	0.139585
UMZC T788	Lystrosaurus curvatus	0.120519
NMQR 3592	Lystrosaurus declivis	0.136679
NMQR 815	Lystrosaurus declivis	0.117113
SAM-PK-K10454	Lystrosaurus declivis	0.0858336
SAM-PK-K12	Lystrosaurus declivis	0.103407
SAM-PK-K1378	Lystrosaurus declivis	0.100727
SAM-PK-K1398	Lystrosaurus declivis	0.0987961
SAM-PK-K8524	Lystrosaurus declivis	0.0749743
TM 20	Lystrosaurus declivis	0.145833
TM 21	Lystrosaurus declivis	0.146789
IVPP V13462	Lystrosaurus hedini	0.166286
IVPP V3242	Lystrosaurus hedini	0.115617
IVPP V3248	Lystrosaurus hedini	0.168508
IVPP V3265	Lystrosaurus hedini	0.138803
IVPP V8532	Lystrosaurus hedini	0.141967
AM 3879	Lystrosaurus maccaigi	0.10243
AM 4040	Lystrosaurus maccaigi	0.092437
SAM-PK-706	Lystrosaurus maccaigi	0.127506
BP/1/468	Lystrosaurus murrayi	0.156518
BP/1/4798	Lystrosaurus murrayi	0.175737
BSP 1934-VIII-512	Lystrosaurus murrayi	0.130841
NHMUK R1291	Lystrosaurus murrayi	0.123064
NMQR 3593	Lystrosaurus murrayi	0.125606
SAM-PK-K10383	Lystrosaurus murrayi	0.122764
SAM-PK-K10461	Lystrosaurus murrayi	0.199867
SAM-PK-K10466	Lystrosaurus murrayi	0.128713
SAM-PK-K10686	Lystrosaurus murrayi	0.109677
SAM-PK-K8038	Lystrosaurus murrayi	0.0962892
SMFNS 51941	Lystrosaurus murrayi	0.164835
TM 4050	Lystrosaurus murrayi	0.166667
YPM 2225	Lystrosaurus murrayi	0.155556
BP/1/2071a	Myosaurus	0.0933264
BP/1/2690	Myosaurus	0.0849057
SAM-PK-3526	Myosaurus	0.121951
SAM-PK-3526a	Myosaurus	0.132075
AMNH 5566	Odontocyclops	0.246505
BP/1/3419	Odontocyclops	0.142071
BP/1/3585	Odontocyclops	0.2
BP/1/3586	Odontocyclops	0.227273
BP/1/3589	Odontocyclops	0.25677
BP/1/602	Odontocyclops	0.258621
CGP CB28	Odontocyclops	0.291667
RC 451	Odontocyclops	0.232877
PIN 1758/1	Otsheria	0.108333
AM 4545	Oudenodon	0.333333
BP/1/109	Oudenodon	0.25
BP/1/111	Oudenodon	0.274792
BP/1/1240	Oudenodon	0.326285
BP/1/2214	Oudenodon	0.215385
BP/1/303	Oudenodon	0.333302
BP/1/668	Oudenodon	0.259669
BP/1/722	Oudenodon	0.349888
BP/1/730	Oudenodon	0.369565
BP/1/788	Oudenodon	0.270231
BP/1/82	Oudenodon	0.317324
BSP 1934-VIII-32	Oudenodon	0.362754
CGP M208	Oudenodon	0.288298
CGP M845	Oudenodon	0.231579
CGP MIF133	Oudenodon	0.251096
CGP RMS594	Oudenodon	0.251991
GPIT ???	Oudenodon	0.326087
MAL 108	Oudenodon	0.15837
MAL 129	Oudenodon	0.266681
MMK 4164	Oudenodon	0.191837
MMK 4167	Oudenodon	0.31614
MMK 5032	Oudenodon	0.245178
MMK 5033	Oudenodon	0.236481
NHMUK 36232	Oudenodon	0.283174
NHMUK R4067	Oudenodon	0.25
NMNH 24625	Oudenodon	0.218182
NMNH 24922	Oudenodon	0.528302
RC 37	Oudenodon	0.246362
RC 52	Oudenodon	0.216479
RC 52	Oudenodon	0.210526
RC 86	Oudenodon	0.268737
SAM-PK-10066	Oudenodon	0.227273
SAM-PK-10068	Oudenodon	0.256341
SAM-PK-10326	Oudenodon	0.2642
SAM-PK-10661	Oudenodon	0.295035
SAM-PK-11141	Oudenodon	0.23614
SAM-PK-11312	Oudenodon	0.222566
SAM-PK-11316	Oudenodon	0.279605
SAM-PK-11319	Oudenodon	0.23978
SAM-PK-1886	Oudenodon	0.25
SAM-PK-2674	Oudenodon	0.253675
SAM-PK-4032	Oudenodon	0.274232
SAM-PK-5141	Oudenodon	0.234789
SAM-PK-6045	Oudenodon	0.240419
SAM-PK-8777	Oudenodon	0.274553
SAM-PK-K10113	Oudenodon	0.272746
SAM-PK-K10124	Oudenodon	0.213207
SAM-PK-K10416	Oudenodon	0.216199
SAM-PK-K10418	Oudenodon	0.228115
SAM-PK-K5227	Oudenodon	0.2
SAM-PK-K5881	Oudenodon	0.262199
SAM-PK-K6441	Oudenodon	0.315138
SAM-PK-K6800	Oudenodon	0.2487
SAM-PK-K7214	Oudenodon	0.311677
SAM-PK-K7293	Oudenodon	0.237839
SAM-PK-K7493	Oudenodon	0.208333
SAM-PK-K8602	Oudenodon	0.24114
SAM-PK-K8639	Oudenodon	0.293418
TM 262	Oudenodon	0.244975
TM 4041	Oudenodon	0.359657
TMM 42553	Oudenodon	0.386408
TSK 101	Oudenodon	0.212766
TSK 67	Oudenodon	0.337884
UCMP V48113/42693	Oudenodon	0.399139
UMZC T793	Oudenodon	0.247056
IGCAGS V318	Parakannemeyeria	0.245956
IVPP V973	Parakannemeyeria	0.23863
IVPP V981	Parakannemeyeria	0.174385
IVPP V983	Parakannemeyeria	0.150367
IVPP V984	Parakannemeyeria	0.165696
NMQR 3000	Patranomodon	0.0760456
AMNH 5325	Pelanomodon	0.168504
BP/1/106	Pelanomodon	0.224793
BP/1/106	Pelanomodon	0.244444
BP/1/535	Pelanomodon	0.256355
BP/1/792	Pelanomodon	0.235294
BP/1/837	Pelanomodon	0.261364
CGP AF9183	Pelanomodon	0.154138
RC 10	Pelanomodon	0.222195
RC 150	Pelanomodon	0.152775
RC 415	Pelanomodon	0.202381
RC 98	Pelanomodon	0.22449
PIN 2005/38a	Peramodon	0.368568
AM 2825	Pristerodon	0.195122
BP/1/2134	Pristerodon	0.20339
BSP 1934-VIII-34	Pristerodon	0.183486
CGP WB106	Pristerodon	0.25641
NMNH 22944	Pristerodon	0.258065
NMNH 410241	Pristerodon	0.279259
NMQR 3120	Pristerodon	0.239398
SAM-PK-10153	Pristerodon	0.192436
SAM-PK-10322	Pristerodon	0.219279
SAM-PK-K10997	Pristerodon	0.192156
SAM-PK-K11129	Pristerodon	0.178086
SAM-PK-K11239	Pristerodon	0.188612
SAM-PK-K1658	Pristerodon	0.184866
UCMP V3694/42396	Pristerodon	0.258503
UMZC T569	Pristerodon	0.304348
BP/1/5589	Prosictodon	0.238979
BP/1/7190	Prosictodon	0.216304
UNIPAMPA PV315P	Rastodon	0.258065
ISI R37	Rechnisaurus	0.211307
BP/1/1512	Rhachiocephalus	0.55102
BP/1/2458a	Rhachiocephalus	0.603448
BP/1/815	Rhachiocephalus	0.807692
CGP C82	Rhachiocephalus	0.42623
CGP R58	Rhachiocephalus	0.4
GPIT K15a	Rhachiocephalus	0.605409
NHMUK 36252	Rhachiocephalus	0.644737
RC 95	Rhachiocephalus	0.448451
SAM-PK-3425	Rhachiocephalus	0.442623
SAM-PK-8750	Rhachiocephalus	0.875
SAM-PK-K1393	Rhachiocephalus	0.527928
UCMP V48107/42686	Rhachiocephalus	0.9375
PIN 1579/14	Rhadiodromus	0.253736
PIN 1579/50	Rhinodicynodon	0.435431
BP/1/2235	Robertia	0.268012
BP/1/7188	Robertia	0.202275
NMNH 23342	Robertia	0.234201
NMQR 3526	Robertia	0.23338
SAM-PK-11690	Robertia	0.361446
SAM-PK-11756	Robertia	0.250612
SAM-PK-11756	Robertia	0.23913
SAM-PK-11761	Robertia	0.231289
SAM-PK-11890	Robertia	0.257463
SAM-PK-11890	Robertia	0.311111
NMT RB42	Sangusaurus	0.351773
UMZC T1226	Sangusaurus	0.383346
ISI R208	Sauroscaptor	0.0731707
ISI R210	Sauroscaptor	0.0238095
IGCAGS V315	Shaanbeikannemeyeria	0.413969
BP/1/5532	Shansiodon	0.597877
IGCAGS V320	Shansiodon	0.484714
IVPP V2415	Shansiodon	0.815475
IVPP V2416	Shansiodon	0.598778
IVPP V2416	Shansiodon	0.666789
IGCAGS V316	Sinokannemeyeria	0.190365
IVPP V974	Sinokannemeyeria	0.197531
IVPP V976	Sinokannemeyeria	0.13746
SAM-PK-2347	Sintocephalus	0.293893
GPIT ???	Stahleckeria	0.268908
GPIT ???	Stahleckeria	0.243056
MCP 272	Stahleckeria	0.353028
PIN 2212/10	Suminia	0.0769231
PIN 2212/116 (“not assingable” skull of Frobisch and Reisz)	Suminia	0.150237
PIN 2212/62	Suminia	0.0882177
SAM-PK-11325b	Syops	0.342949
GPIT K292	Tetragonias	0.366071
UMZC T753	Tetragonias	0.553571
UMZC T754	Tetragonias	0.41958
BMNH 47051	Tropidostoma	0.241416
BP/1/7624	Tropidostoma	0.272821
CGP C22	Tropidostoma	0.261616
CGP CM86-411	Tropidostoma	0.271785
CGP CM86-573	Tropidostoma	0.277807
CGP RMS183	Tropidostoma	0.336364
CGP RMS631	Tropidostoma	0.313725
CGP S224	Tropidostoma	0.192548
CGP-1-2173	Tropidostoma	0.269598
NHMUK 47054	Tropidostoma	0.21875
NHMUK R1662	Tropidostoma	0.401515
NMNH 22940	Tropidostoma	0.274545
NMNH 452032	Tropidostoma	0.325897
SAM-PK-10681	Tropidostoma	0.256142
SAM-PK-2356	Tropidostoma	0.242707
SAM-PK-747	Tropidostoma	0.267857
SAM-PK-K11238	Tropidostoma	0.340888
SAM-PK-K11255	Tropidostoma	0.274373
SAM-PK-K6742	Tropidostoma	0.330508
SAM-PK-K6841	Tropidostoma	0.307976
SAM-PK-K6940	Tropidostoma	0.203129
SAM-PK-K8039	Tropidostoma	0.258065
SAM-PK-K8603	Tropidostoma	0.283207
SAM-PK-K8633	Tropidostoma	0.292683
SAM-PK-K8654	Tropidostoma	0.287009
SAM-PK-K9960	Tropidostoma	0.268293
TM 249	Tropidostoma	0.209049
IVPP V3241	Turfanodon	0.404885
PIN 2793/1	Ulemica	0.101816
SGU D-104/1	Uralokannemeyeria	0.233333
MACN 18.871	Vinceria	0.409449
PVL 3851	Vinceria	0.522575
PIN 1536/1	Vivaxosaurus	0.245138
PIN 2005/1	Vivaxosaurus	0.243937
PIN 2005/5	Vivaxosaurus	0.407407
PIN 2005/6	Vivaxosaurus	0.241611
ISI R38	Wadiasaurus	0.52334
IVPP V4457	Xiyukannemeyeria	0.229935

## Sheet: Character 7
Specimen	Taxon	ratio
NHCC LB314	Abajudon	2.84348
NHMUK R9723	Angonisaurus	1.49073
AMNH 5564	Aulacephalodon	1.46667
BP/1/2460	Aulacephalodon	1.42857
BP/1/304	Aulacephalodon	1.58824
CGP CBT53	Aulacephalodon	1.25
CGP K30	Aulacephalodon	1.4
MMK 4663	Aulacephalodon	1.47988
NHMUK 36235	Aulacephalodon	1.28571
RC 24	Aulacephalodon	1.5
SAM-PK-K1221	Aulacephalodon	1.42857
KPM 6/97	Australobarbarus	1.29412
PIN 4678/2	Australobarbarus	1.25
PIN 4678/4	Australobarbarus	1.42857
BSP 1934-VIII-516	Basilodon woodwardi	1.28571
MMK 5264	Basilodon woodwardi	1.25
RC 39	Basilodon woodwardi	1.33571
TM 267	Basilodon woodwardi	1.34762
BP/1/6071	Brachyprosopus	1.73869
FMNH UR 2490	Brachyprosopus	1.93333
SAM-PK-12259	Brachyprosopus	1.86786
SAM-PK-K11281	Brachyprosopus	1.92704
SAM-PK-K7604b	Brachyprosopus	1.76744
CGP/1/938	Bulbasaurus	1.45
CGP/1/949	Bulbasaurus	1.44444
SAM-PK-K11235	Bulbasaurus	1.19048
SAM-PK-10665	Cistecephalus	1.75
SAM-PK-K11187	Cistecephalus	1.22936
BP/1/5580	Colobodectes	1.78366
NMQR 3329	Colobodectes	2.35568
NHCC LB116	Compsodon	1.56763
NHCC LB13	Compsodon	1.8024
NHCC LB14	Compsodon	1.72766
NMQR 1460	Compsodon	1.74306
AMNH 5582	Daptocephalus	1.52338
B88	Daptocephalus	1.6
BP/1/2188	Daptocephalus	1.53846
BP/1/2784	Daptocephalus	1.55556
BP/1/3927	Daptocephalus	1.41667
BP/1/555	Daptocephalus	1.3125
BP/1/832	Daptocephalus	1.5625
BSP 1934-VIII-49	Daptocephalus	1.45455
NHMUK 47047	Daptocephalus	1.49102
NMNH 23337	Daptocephalus	1.51786
RC 96	Daptocephalus	1.45374
SAM-PK-K10022	Daptocephalus	1.375
UCMP V36102/33431	Daptocephalus	1.50111
GPIT/RE/9641 (=K2)	Daptocephalus huenei	1.25
BP/1/2784	Daptocephalus leoniceps	1.5625
NMNH 25154	Daptocephalus leoniceps	1.63636
IVPP V7940	Daqingshanodon	1.52747
PIN 4644/1	Delectosaurus	1.61765
UMZC T1089	Dicynodon angielczyki	1.3107
UMZC T982	Dicynodon angielczyki	1.39048
B21	Dicynodon lacerticeps	1.42857
BP/1/2880	Dicynodon lacerticeps	1.46667
BSP 1934-VIII-515a/b	Dicynodon lacerticeps	1.4
CGP GHG8	Dicynodon lacerticeps	1.33333
NMHUK 36233	Dicynodon lacerticeps	1.66842
RC 23	Dicynodon lacerticeps	1.5
RC 85	Dicynodon lacerticeps	1.50884
SAM-PK-10046a	Dicynodon lacerticeps	1.54004
SAM-PK-10046a	Dicynodon lacerticeps	1.42857
SAM-PK-8784	Dicynodon lacerticeps	1.5
SAM-PK-K10217	Dicynodon lacerticeps	1.38796
SAM-PK-K7482	Dicynodon lacerticeps	1.63636
SAM-PK-K7591	Dicynodon lacerticeps	1.41905
SAM-PK-K7806	Dicynodon lacerticeps	1.6
SMFNS 51922	Dicynodon lacerticeps	1.33333
UMMP Unnumbered	Dicynodon lacerticeps	1.6087
BP/1/3858	Dicynodontoides	1.6
GPIT K12	Dicynodontoides	1.30769
GPIT K35a	Dicynodontoides	1.6
GPIT K48	Dicynodontoides	1.58333
NHCC LB117	Dicynodontoides	1.69801
NMT RB2	Dicynodontoides	1.49561
RC 64	Dicynodontoides	1.54167
RC 83	Dicynodontoides	1.22422
SAM-PK-10666	Dicynodontoides	1.42857
SAM-PK-3723	Dicynodontoides	1.41667
UMZC T748	Dicynodontoides	1.59596
UMZC T749	Dicynodontoides	1.375
UMZC T794	Dicynodontoides	1.53189
B42	Digalodon	1.58667
RC 76	Digalodon	1.54237
AMNH 5308	Diictodon	1.86047
BP/1/1928	Diictodon	1.75969
BP/1/287	Diictodon	1.69173
BP/1/3011	Diictodon	1.71068
BP/1/352	Diictodon	1.85217
BSP 1934-VIII-48	Diictodon	1.74796
CGP RMS702	Diictodon	1.66887
CGP-1-1058	Diictodon	1.50299
IVPP V3260	Diictodon	1.552
NMHUK R11184	Diictodon	1.81818
NMNH 452077	Diictodon	1.5
NMQR 2939	Diictodon	1.55757
NMQR 298	Diictodon	1.78355
NMQR 3121	Diictodon	1.61056
NMQR 3427	Diictodon	1.89905
SAM-PK-10086	Diictodon	1.74136
SAM-PK-10341	Diictodon	1.82075
SAM-PK-10377	Diictodon	1.56774
SAM-PK-K11184	Diictodon	1.82716
SAM-PK-K1242	Diictodon	1.98313
SAM-PK-K1684	Diictodon	1.70734
SAM-PK-K5105	Diictodon	1.51757
SAM-PK-K5189	Diictodon	1.71702
SAM-PK-K6873	Diictodon	1.72877
SAM-PK-K6929	Diictodon	1.56442
SAM-PK-K6979	Diictodon	1.81081
SAM-PK-K7281	Diictodon	1.55598
SAM-PK-K7603	Diictodon	1.61667
SAM-PK-K7673	Diictodon	1.71395
SAM-PK-K7675	Diictodon	1.83078
SAM-PK-K7730	Diictodon	1.66899
SAM-PK-K7738	Diictodon	1.5493
SAM-PK-K8585	Diictodon	1.56627
SMFNS 55274	Diictodon	1.5
TM 253	Diictodon	1.83705
UCMP V3504/32131	Diictodon	1.92105
BP/1/5287	Dinanomodon	1.28571
NHMUK 3598	Dinanomodon	1.38462
NMQR 68	Dinanomodon	1.28552
RC 22	Dinanomodon	1.53592
RC 77	Dinanomodon	1.33333
RC 9	Dinanomodon	1.28571
SAM-PK-K10618	Dinanomodon	1.31862
MCZ 3454	Dinodontosaurus	1.4
MCZ 3457	Dinodontosaurus	1.4
MGB 367/99	Dinodontosaurus	1.44186
BP/1/4569	Dolichuranus	1.24528
BP/1/4570	Dolichuranus	1.33796
BP/1/4573	Dolichuranus	1.51093
CGP FnoE1/Fno4569	Dolichuranus	1.25
CGP M6	Dolichuranus	1.23077
CGP R316	Dolichuranus	1.4
CGP R334	Dolichuranus	1.4
PIN 2353/37	Elph	1.51511
SAM-PK-10148	Emydops	1.58904
SAM-PK-10170	Emydops	1.5
SAM-PK-10172	Emydops	1.71429
SAM-PK-11060	Emydops	1.75
SAM-PK-3721	Emydops	1.6567
SAM-PK-K1671	Emydops	1.66667
AMNH 5565	Endothiodon bathystoma	1.57143
BP/1/1659	Endothiodon bathystoma	1.54545
BP/1/5505	Endothiodon bathystoma	1.46154
RC 675	Endothiodon bathystoma	1.25
NHMUK PV R12443	Endothiodon tolani	1.50872
NMT RB162	Endothiodon tolani	1.50069
NMQR 2913	Eodicynodon oelofseni	2.46954
NMQR 2902	Eodicynodon oosthuizeni	2.5
NMQR 2904	Eodicynodon oosthuizeni	2.66667
NMQR 2906	Eodicynodon oosthuizeni	2.2
NMQR 2911	Eodicynodon oosthuizeni	2.7
NMQR 2978	Eodicynodon oosthuizeni	2.57143
NMQR 2989	Eodicynodon oosthuizeni	2.66667
NMQR 2990	Eodicynodon oosthuizeni	2.85714
NMQR 2991	Eodicynodon oosthuizeni	2.6
ROZ 11	Eodicynodon oosthuizeni	2.91667
SAM-PK-11879	Eodicynodon oosthuizeni	1.83333
SAM-PK-17569	Eodicynodon oosthuizeni	2
BP/1/1771	Eosimops	2.03329
NMNH 23345	Eosimops	2.05376
NMQR 3145	Eosimops	1.95455
CGP AF107-83	Euptychognathus	1.68908
GPIT K19	Euptychognathus	1.42857
NHMUK 3598	Geikia elginensis	1.42857
GPIT K114	Geikia locusticeps	1.98824
GPIT K87	Geikia locusticeps	1.4
UMZC T764	Geikia locusticeps	1.59587
UMZC T981	Geikia locusticeps	1.52342
PIN 156/114	Idelesaurus	1.49398
PIN 156/4	Idelesaurus	1.5
PVL ?	Ischigualastia	1.42238
PVSJ 545	Ischigualastia	1.35821
UFRGS 0147	Jachaleria	1.44509
UFRGS 0151	Jachaleria	1.41667
IVPP RV 341407	Jimusaria sinkianensis	1.44275
BP/1/3638	Kannemeyeria lophorhinus	1.90012
R313	Kannemeyeria lophorhinus	2.20129
BP/1/1168	Kannemeyeria simocephalus	1.38158
BP/1/2902	Kannemeyeria simocephalus	1.46667
BP/1/4523	Kannemeyeria simocephalus	1.34021
NMNH 22947	Kannemeyeria simocephalus	1.6
NMQR 1127	Kannemeyeria simocephalus	1.41667
SAM-PK-10555	Kannemeyeria simocephalus	1.5
SAM-PK-3017	Kannemeyeria simocephalus	1.6129
UMMP 14530	Kannemeyeria simocephalus	1.5
UMZC T1037	Kannemeyeria simocephalus	1.33333
UMZC T761	Katumbia	1.48889
GPIT K52	Kawingasaurus	1.5
RC 63	Keyseria	1.6
BP/1/2889	Kitchinganomodon	1.64286
RC 88	Kitchinganomodon	1.61507
TSK 23	Kitchinganomodon	1.40854
NMQR 1835	Kombuisia	1.58861
NMQR 3398	Lanthanostegus	2.43386
NHMUK R6760	Lystrosaurus curvatus	1.67167
NMQR 3595 (C299)	Lystrosaurus curvatus	1.7415
SAM-PK-K10462	Lystrosaurus curvatus	1.57926
NHMUK 36221	Lystrosaurus declivis	2.00621
NMQR 3592	Lystrosaurus declivis	2.125
NMQR 815	Lystrosaurus declivis	2.12711
SAM-PK-K10454	Lystrosaurus declivis	1.71845
SAM-PK-K12	Lystrosaurus declivis	1.8876
SAM-PK-K1398	Lystrosaurus declivis	2.56151
TM 20	Lystrosaurus declivis	2.5
TM 21	Lystrosaurus declivis	2.2
IVPP V3247	Lystrosaurus hedini	1.56757
IVPP V3248	Lystrosaurus hedini	1.22414
IVPP V3265	Lystrosaurus hedini	1.625
IVPP V8532	Lystrosaurus hedini	1.46667
AM 404	Lystrosaurus maccaigi	1.55483
AM 4040	Lystrosaurus maccaigi	1.85714
BP/1/3976	Lystrosaurus maccaigi	1.87441
SAM-PK-706	Lystrosaurus maccaigi	1.771
BSP 1934-VIII-512	Lystrosaurus murrayi	1.71429
NMQR 3593	Lystrosaurus murrayi	1.8795
SAM-PK-K10092	Lystrosaurus murrayi	2.16393
SAM-PK-K10461	Lystrosaurus murrayi	1.77348
SAM-PK-K10686	Lystrosaurus murrayi	2.14894
TM 4050	Lystrosaurus murrayi	2.33333
BP/1/2690	Myosaurus	1.33333
SAM-PK-3526	Myosaurus	1.8
SAM-PK-3526a	Myosaurus	1.63636
ML1620	Niassodon	1.54839
BP/1/3419	Odontocyclops	1.41899
BP/1/3585	Odontocyclops	1.42857
BP/1/3586	Odontocyclops	1.33333
BP/1/3589	Odontocyclops	1.39623
CGP CB28	Odontocyclops	1.42997
RC 451	Odontocyclops	1.6
SAM-PK-K10030	Odontocyclops	1.52899
BP/1/337	Oudenodon	1.41441
BP/1/668	Oudenodon	1.41441
BP/1/788	Oudenodon	1.38
BSP 1934-VIII-32	Oudenodon	1.5
CGP M208	Oudenodon	1.56408
CGP RS452	Oudenodon	1.24174
CGP STH463	Oudenodon	1.49626
MAL 108	Oudenodon	1.35252
MAL 129	Oudenodon	1.71212
MMK 5032	Oudenodon	1.55672
MMK 5033	Oudenodon	1.36179
NHMUK 36232	Oudenodon	1.4026
RC 170	Oudenodon	1.5
RC 52	Oudenodon	1.4
SAM-PK-10066	Oudenodon	1.71429
SAM-PK-10326	Oudenodon	1.39986
SAM-PK-1886	Oudenodon	1.4
SAM-PK-6045	Oudenodon	1.41467
SAM-PK-7850	Oudenodon	1.38965
SAM-PK-8777	Oudenodon	1.46036
SAM-PK-K10416	Oudenodon	1.41737
SAM-PK-K10418	Oudenodon	1.36238
SAM-PK-K5227	Oudenodon	1.66667
SAM-PK-K5881	Oudenodon	1.40314
SAM-PK-K6441	Oudenodon	1.55
SAM-PK-K6800	Oudenodon	1.52486
SAM-PK-K7214	Oudenodon	1.40792
SAM-PK-K7243	Oudenodon	1.38382
SAM-PK-K7493	Oudenodon	1.33333
SAM-PK-K8639	Oudenodon	1.69942
TM 262	Oudenodon	1.58924
TMM 42553	Oudenodon	1.57103
TSK 197	Oudenodon	1.21429
TSK 67	Oudenodon	1.52542
UMZC T1281	Oudenodon	1.3078
IGCAGS V318	Parakannemeyeria	1.53564
IVPP V973	Parakannemeyeria	1.46341
IVPP V981	Parakannemeyeria	1.40473
AMNH 5305	Pelanomodon	1.58519
BP/1/106	Pelanomodon	1.66667
CGP AF9183	Pelanomodon	1.38333
RC 150	Pelanomodon	1.66667
RC 44	Pelanomodon	1.22066
RC 98	Pelanomodon	1.28571
BP/1/2642	Pristerodon	2
NMNH 22944	Pristerodon	1.75
NMQR 3120	Pristerodon	1.72043
SAM-PK-10161	Pristerodon	1.6
SAM-PK-K1658	Pristerodon	1.68363
BP/1/5589	Prosictodon	2.46937
BP/1/1512	Rhachiocephalus	1.42857
BP/1/815	Rhachiocephalus	1.41176
CGP C82	Rhachiocephalus	1.4
GPIT K15a	Rhachiocephalus	1.21053
NMHUK 36252	Rhachiocephalus	1.42857
NMNH 410287	Rhachiocephalus	1.625
SAM-PK-3425	Rhachiocephalus	1.5
SAM-PK-8750	Rhachiocephalus	1.81818
SAM-PK-K1393	Rhachiocephalus	1.49756
PIN 1579/50	Rhinodicynodon	1.56818
NMNH 23342	Robertia	1.78809
SAM-PK-11461	Robertia	1.54621
SAM-PK-11690	Robertia	1.75
SAM-PK-11761	Robertia	1.67123
SAM-PK-11890	Robertia	1.7469
SAM-PK-K7807	Robertia	1.58333
NMT RB42	Sangusaurus	1.0873
UMZC T1340	Sangusaurus	1.17034
BP/1/5532	Shansiodon	1.06452
IVPP V2416	Shansiodon	1.5625
IGCAGS V316	Sinokannemeyeria	1.51795
IVPP V974	Sinokannemeyeria	1.49123
SAM-PK-2347	Sintocephalus	1.33822
CGP C22	Tropidostoma	1.50833
CGP RMS183	Tropidostoma	1.3565
CGP-1-2173	Tropidostoma	1.62925
NMHUK R4048	Tropidostoma	1.15385
SAM-PK-10681	Tropidostoma	1.35507
SAM-PK-2356	Tropidostoma	1.28571
SAM-PK-747	Tropidostoma	1.3385
SAM-PK-K11238	Tropidostoma	1.6738
SAM-PK-K6742	Tropidostoma	1.33333
SAM-PK-K6841	Tropidostoma	1.64486
SAM-PK-K8039	Tropidostoma	1.55556
SAM-PK-K8603	Tropidostoma	1.5
SAM-PK-K8633	Tropidostoma	1.38462
SAM-PK-K8654	Tropidostoma	1.40909
TM 249	Tropidostoma	1.29252
TM 385	Tropidostoma	1.53467
UMZC T386	Tropidostoma	1.46154
IVPP V3241	Turfanodon	1.32701
PIN 1536/1	Vivaxosaurus	2.04151
PIN 2005/1	Vivaxosaurus	2.06596
PIN 2005/6	Vivaxosaurus	1.36364

## Sheet: Character 8
Specimen	Taxon	Ratio
NHMUK R9732	Angonisaurus	0.189545
AMNH 5564	Aulacephalodon	0.0995349
BP/1/1557	Aulacephalodon	0.125156
BP/1/2983	Aulacephalodon	0.127389
BP/1/300	Aulacephalodon	0.115885
BP/1/304	Aulacephalodon	0.125
BP/1/4124	Aulacephalodon	0.147651
BP/1/634	Aulacephalodon	0.0909091
BP/1/642	Aulacephalodon	0.106638
CGP CBT53	Aulacephalodon	0.0927835
CGP K30	Aulacephalodon	0.114953
CGP MJF129	Aulacephalodon	0.0819149
MMK 4663	Aulacephalodon	0.0996883
NHMUK 36235	Aulacephalodon	0.117949
NHMUK 36238	Aulacephalodon	0.149701
RC 24	Aulacephalodon	0.14697
SAM-PK-10021	Aulacephalodon	0.132948
SAM-PK-3423	Aulacephalodon	0.119512
UCMP V48106/42712	Aulacephalodon	0.109278
UCMP V48107/42685	Aulacephalodon	0.123737
KPM 36	Australobarbarus	0.104
PIN 4678/2	Australobarbarus	0.110101
PIN 4678/4	Australobarbarus	0.110092
PIN 4678/5	Australobarbarus	0.08
BSP 1934-VIII-516	Basilodon woodwardi	0.129167
MMK 4166	Basilodon woodwardi	0.145288
MMK 5264	Basilodon woodwardi	0.129859
RC 39	Basilodon woodwardi	0.111732
TM 199	Basilodon woodwardi	0.123128
FMNH UC 1705	Brachyprosopus	0.110034
FMNH UR 2493	Brachyprosopus	0.130887
SAM-PK-12259	Brachyprosopus	0.108491
SAM-PK-K11281	Brachyprosopus	0.129
SAM-PK-K7604a	Brachyprosopus	0.15867
SAM-PK-K7604b	Brachyprosopus	0.135962
CGP/1/938	Bulbasaurus	0.112583
CGP/1/949	Bulbasaurus	0.103659
SAM-PK-K10587	Bulbasaurus	0.126126
SAM-PK-K11235	Bulbasaurus	0.106509
SAM-PK-6243	Cistecephaloides	0.194444
BP/1/31	Cistecephalus	0.10143
BSP 1932-I-502	Cistecephalus	0.117778
BSP 1932-I-56	Cistecephalus	0.103226
CGP RMS410	Cistecephalus	0.125
CGP WB6	Cistecephalus	0.125
SAM-PK-10665	Cistecephalus	0.099115
SAM-PK-K11187	Cistecephalus	0.103
SAM-PK-K7667	Cistecephalus	0.138
UCMP V48106/42704	Cistecephalus	0.142501
UCMP V48109/42684	Cistecephalus	0.12945
UCMP V48114/42679	Cistecephalus	0.106599
BP/1/5737	Colobodectes	0.150322
NMQR 3329	Colobodectes	0.133511
NHCC LB116	Compsodon	0.08
NHCC LB13	Compsodon	0.085
NHCC LB14	Compsodon	0.072
NMQR 1460	Compsodon	0.089
GPIT/RE/9641 (=K2)	Daptocephalus huenei	0.139785
NMT RB43	Daptocephalus huenei	0.106966
AMNH 5582	Daptocephalus leoniceps	0.0828829
BP/1/2188	Daptocephalus leoniceps	0.117647
BP/1/2784	Daptocephalus leoniceps	0.118629
BP/1/3927	Daptocephalus leoniceps	0.113542
BP/1/3985	Daptocephalus leoniceps	0.148955
BP/1/555	Daptocephalus leoniceps	0.104651
BP/1/832	Daptocephalus leoniceps	0.100917
BSP 1934-VIII-49	Daptocephalus leoniceps	0.130769
NHMUK 47047	Daptocephalus leoniceps	0.131142
NMNH 23337	Daptocephalus leoniceps	0.111215
NMNH 25154	Daptocephalus leoniceps	0.14
NMQR 1544	Daptocephalus leoniceps	0.12611
SAM-PK-K10022	Daptocephalus leoniceps	0.122549
UCMP V36102-33431	Daptocephalus leoniceps	0.0970464
IVPP V7940	Daqingshanodon limbus	0.0796419
PIN 4644/1	Delectosaurus	0.119
GPIT/RE/7177 (=K101)	Dicynodon angielczyki	0.112801
GPIT/RE/7175 (=K110)	Dicynodon angielczyki	0.111111
UMZC T1089	Dicynodon angielczyki	0.0923389
UMZC T1122	Dicynodon angielczyki	0.0960192
UMZC T979	Dicynodon angielczyki	0.10872
UMZC T982	Dicynodon angielczyki	0.106106
B21	Dicynodon lacerticeps	0.0965909
B477	Dicynodon lacerticeps	0.132859
B88	Dicynodon lacerticeps	0.123723
BP/1/2880	Dicynodon lacerticeps	0.0973236
BP/1/780	Dicynodon lacerticeps	0.101471
BSP 1934-VIII-515a/b	Dicynodon lacerticeps	0.172678
CGP GHG8	Dicynodon lacerticeps	0.118421
NHMUK 36233	Dicynodon lacerticeps	0.131148
NHMUK 47045	Dicynodon lacerticeps	0.158871
RC 23	Dicynodon lacerticeps	0.1
RC 38	Dicynodon lacerticeps	0.114286
RC 85	Dicynodon lacerticeps	0.107672
RC 96	Dicynodon lacerticeps	0.122449
SAM-PK-3722	Dicynodon lacerticeps	0.112245
SAM-PK-4008	Dicynodon lacerticeps	0.104231
SAM-PK-8784	Dicynodon lacerticeps	0.0714286
SAM-PK-K10217	Dicynodon lacerticeps	0.123873
SAM-PK-K5208	Dicynodon lacerticeps	0.116049
SAM-PK-K7011	Dicynodon lacerticeps	0.103911
SAM-PK-K7482	Dicynodon lacerticeps	0.111896
SAM-PK-K7591	Dicynodon lacerticeps	0.140105
SAM-PK-K7806	Dicynodon lacerticeps	0.0900901
SAM-PK-K7811	Dicynodon lacerticeps	0.102273
SAM-PK-K9949	Dicynodon lacerticeps	0.125287
SAM-PK-K9955	Dicynodon lacerticeps	0.0982265
SMFNS 51922	Dicynodon lacerticeps	0.12474
TM 345	Dicynodon lacerticeps	0.123457
UMMP Unnumbered	Dicynodon lacerticeps	0.142857
BP/1/1562	Dicynodontoides	0.0795918
BP/1/3858	Dicynodontoides	0.105263
BP/1/4027	Dicynodontoides	0.0893206
GPIT K12	Dicynodontoides	0.0778846
GPIT K35a	Dicynodontoides	0.0657534
GPIT K48	Dicynodontoides	0.080429
NHCC LB117	Dicynodontoides	0.089
NMNH 452113	Dicynodontoides	0.087
NMNH 452114	Dicynodontoides	0.089
RC 134	Dicynodontoides	0.0848126
RC 64	Dicynodontoides	0.103825
RC 83	Dicynodontoides	0.0651376
SAM-PK-3723	Dicynodontoides	0.1
SAM-PK-K7641	Dicynodontoides	0.0902548
UMZC T748	Dicynodontoides	0.0833333
UMZC T749	Dicynodontoides	0.0825688
UMZC T972	Dicynodontoides	0.0686695
RC 76	Digalodon	0.134
AMNH 5308	Diictodon	0.172811
BP/1/1928	Diictodon	0.166587
BP/1/277	Diictodon	0.185356
BP/1/287	Diictodon	0.11889
BP/1/3011	Diictodon	0.123153
BP/1/327	Diictodon	0.133786
BP/1/352	Diictodon	0.106427
BSP 1934-VIII-46	Diictodon	0.102568
BSP 1934-VIII-47a	Diictodon	0.130887
BSP 1934-VIII-48	Diictodon	0.127119
IVPP V3260	Diictodon	0.112611
NHMUK R11184	Diictodon	0.11814
NMNH 452077	Diictodon	0.141975
NMQR 298	Diictodon	0.163076
NMQR 3427	Diictodon	0.154733
SAM-PK-10086	Diictodon	0.141672
SAM-PK-10341	Diictodon	0.184315
SAM-PK-10377	Diictodon	0.147825
SAM-PK-11084	Diictodon	0.134835
SAM-PK-2354	Diictodon	0.147175
SAM-PK-7420	Diictodon	0.153793
SAM-PK-K11243	Diictodon	0.13
SAM-PK-K1242	Diictodon	0.141665
SAM-PK-K5105	Diictodon	0.15261
SAM-PK-K5204	Diictodon	0.185092
SAM-PK-K6724	Diictodon	0.0924941
SAM-PK-K6818	Diictodon	0.110961
SAM-PK-K6873	Diictodon	0.123702
SAM-PK-K6921	Diictodon	0.159567
SAM-PK-K6929	Diictodon	0.102018
SAM-PK-K6979	Diictodon	0.134096
SAM-PK-K7036	Diictodon	0.147882
SAM-PK-K7281	Diictodon	0.094372
SAM-PK-K7673	Diictodon	0.114574
SAM-PK-K7675	Diictodon	0.135244
SAM-PK-K7730	Diictodon	0.123414
SAM-PK-K7738	Diictodon	0.106472
SAM-PK-K8585	Diictodon	0.138
SMFNS 55274	Diictodon	0.134228
TM 253	Diictodon	0.106667
TM 268	Diictodon	0.188235
UCMP V3504/32131	Diictodon	0.116649
UCMP V3691/42056	Diictodon	0.123457
UCMP V3694/42397	Diictodon	0.125488
UCMP V48109/42720	Diictodon	0.139443
BP/1/5287	Dinanomodon	0.123711
NMQR 68	Dinanomodon	0.131615
RC 22	Dinanomodon	0.0940171
RC 9	Dinanomodon	0.1192
SAM-PK-K10618	Dinanomodon	0.110197
MCZ 1628	Dinodontosaurus	0.116667
MCZ 1678	Dinodontosaurus	0.1625
MCZ 3454	Dinodontosaurus	0.135556
MCZ 3457	Dinodontosaurus	0.138889
MGB(?) 367/99	Dinodontosaurus	0.113895
UFRGS PV0113T	Dinodontosaurus	0.140097
BP/1/4569	Dolichuranus	0.138
BP/1/4570	Dolichuranus	0.166
BP/1/4573	Dolichuranus	0.16
CGP FnoE1/Fno4569	Dolichuranus	0.128205
CGP M6	Dolichuranus	0.104478
CGP R316	Dolichuranus	0.168142
CGP R334	Dolichuranus	0.137363
PIN 2353/37	Elph	0.156627
AMNH 5578	Emydops	0.1
AMNH 8209	Emydops	0.176836
BP/1/2366	Emydops	0.109589
BP/1/262	Emydops	0.0907895
BP/1/3005	Emydops	0.126951
BP/1/862	Emydops	0.116274
CGP C100	Emydops	0.169492
CGP M1000	Emydops	0.115942
MMK 4165	Emydops	0.0635049
NHMUK R4957	Emydops	0.119697
SAM-PK-10148	Emydops	0.102163
SAM-PK-10170	Emydops	0.104271
SAM-PK-11060	Emydops	0.119679
SAM-PK-2667	Emydops	0.0909091
SAM-PK-3721	Emydops	0.126582
SAM-PK-6623	Emydops	0.108229
SAM-PK-K1517	Emydops	0.139063
SAM-PK-K1671	Emydops	0.147897
SAM-PK-K6693	Emydops	0.0958628
TM 242	Emydops	0.132275
AMNH 5565	Endothiodon bathystoma	0.111163
AMNH 5570	Endothiodon bathystoma	0.1096
BP/1/1659	Endothiodon bathystoma	0.11
NHMUK R4044	Endothiodon bathystoma	0.104167
RC 675	Endothiodon bathystoma	0.131926
SAM-PK-2676	Endothiodon bathystoma	0.0970874
NMT RB162	Endothiodon tolani	0.109
NMQR 2905	Eodicynodon oosthuizeni	0.128205
NMQR 2911	Eodicynodon oosthuizeni	0.147222
NMQR 2912	Eodicynodon oosthuizeni	0.143416
NMQR 2989	Eodicynodon oosthuizeni	0.144509
NMQR 2990	Eodicynodon oosthuizeni	0.133333
NMQR 2991	Eodicynodon oosthuizeni	0.118072
SAM-PK-11879	Eodicynodon oosthuizeni	0.163435
BP/1/1779	Eosimops	0.117571
BP/1/6674	Eosimops	0.122606
NMNH 23345	Eosimops	0.119134
NMQR 3145	Eosimops	0.123059
NMQR 3626	Eosimops	0.146025
GPIT K19	Euptychognathus bathyrhynchus	0.0905263
SAM-PK-4005	Galeops	0.136116
GPIT K114	Geikia locusticeps	0.0819277
GPIT K87	Geikia locusticeps	0.0976362
UMZC T1284	Geikia locusticeps	0.111665
UMZC T764	Geikia locusticeps	0.0954362
UMZC T981	Geikia locusticeps	0.132646
PIN 156/114	Idelesaurus	0.112346
PIN 156/4	Idelesaurus	0.100897
MACN 18055	Ischigualastia	0.197906
MCZ 3119	Ischigualastia	0.126263
PVL ???	Ischigualastia	0.140622
PVL 3401	Ischigualastia	0.121122
PVL 3807	Ischigualastia	0.170254
UFRGS 0151	Jachaleria	0.16112
IVPP RV341407	Jimusaria	0.0843496
IVPP V3240.2	Jimusaria	0.0934218
BP/1/3638	Kannemeyeria lophorhinus	0.149231
BP/1/1168	Kannemeyeria simocephalus	0.152475
BP/1/2902	Kannemeyeria simocephalus	0.117073
BP/1/4523	Kannemeyeria simocephalus	0.163077
NMNH 22947	Kannemeyeria simocephalus	0.133333
NMQR 1127	Kannemeyeria simocephalus	0.145833
SAM-PK-10555	Kannemeyeria simocephalus	0.127714
SAM-PK-3017	Kannemeyeria simocephalus	0.19203
UCMP V4747/42916	Kannemeyeria simocephalus	0.153076
UMMP 14530	Kannemeyeria simocephalus	0.177381
UMZC T757	Kannemeyeria simocephalus	0.108348
GPIT K130	Katumbia	0.11028
UMZC T761	Katumbia	0.108052
UMZC T791	Katumbia	0.117675
GPIT K55b	Kawingasaurus	0.128358
GPIT K55d	Kawingasaurus	0.14087
RC 63	Keyseria benjamini	0.0827375
BP/1/2889	Kitchinganomodon	0.113684
BP/1/815	Kitchinganomodon	0.133333
BP/1/819	Kitchinganomodon	0.117329
RC 25	Kitchinganomodon	0.114198
RC 26	Kitchinganomodon	0.0951872
RC 88	Kitchinganomodon	0.0968615
TSK 23	Kitchinganomodon	0.0874432
AMNH 9545	Kombuisia	0.194915
FMNH Unnumbered	Lystrosaurus curvatus	0.182646
NHMUK R6760	Lystrosaurus curvatus	0.146697
NMQR C299	Lystrosaurus curvatus	0.158824
SAM-PK-706	Lystrosaurus curvatus	0.159456
BSP 1934-VIII-511	Lystrosaurus declivis	0.147287
NHMUK 36221	Lystrosaurus declivis	0.154321
NMQR 3592	Lystrosaurus declivis	0.15461
NMQR 815	Lystrosaurus declivis	0.164213
SAM-PK-K10454	Lystrosaurus declivis	0.16266
SAM-PK-K12	Lystrosaurus declivis	0.175485
SAM-PK-K1378	Lystrosaurus declivis	0.152397
SAM-PK-K1398	Lystrosaurus declivis	0.146937
TM 21	Lystrosaurus declivis	0.155556
IVPP V3243	Lystrosaurus hedini	0.165655
IVPP V3248	Lystrosaurus hedini	0.147471
IVPP V3265	Lystrosaurus hedini	0.207786
IVPP V8532	Lystrosaurus hedini	0.167369
AM 404	Lystrosaurus maccaigi	0.140845
AM 4040	Lystrosaurus maccaigi	0.185915
BP/1/3972	Lystrosaurus maccaigi	0.186324
BP/1/879	Lystrosaurus maccaigi	0.149963
SAM-PK-K116	Lystrosaurus maccaigi	0.159486
BP/1/4798	Lystrosaurus murrayi	0.178513
NMQR 3593	Lystrosaurus murrayi	0.17297
SAM-PK-3599	Lystrosaurus murrayi	0.159344
SAM-PK-K10092	Lystrosaurus murrayi	0.174188
SAM-PK-K10461	Lystrosaurus murrayi	0.175671
SAM-PK-K8	Lystrosaurus murrayi	0.186235
TM 4050	Lystrosaurus murrayi	0.179104
BP/1/2690	Myosaurus	0.084507
BP/1/2701a	Myosaurus	0.0707177
BP/1/4269	Myosaurus	0.0826902
SAM-PK-3526	Myosaurus	0.0886263
SAM-PK-3526a	Myosaurus	0.1
BP/1/3419	Odontocyclops	0.0982143
BP/1/3585	Odontocyclops	0.0915663
BP/1/3586	Odontocyclops	0.095283
BP/1/3589	Odontocyclops	0.105263
CGP CB28	Odontocyclops	0.106374
RC 451	Odontocyclops	0.0554113
PIN 1758/5	Otsheria	0.181208
AM 4545	Oudenodon bainii	0.0662791
BP/1/109	Oudenodon bainii	0.0774194
BP/1/111	Oudenodon bainii	0.098117
BP/1/1240	Oudenodon bainii	0.0978341
BP/1/2214	Oudenodon bainii	0.08867
BP/1/337	Oudenodon bainii	0.11714
BP/1/668	Oudenodon bainii	0.116207
BP/1/722	Oudenodon bainii	0.0943026
BP/1/730	Oudenodon bainii	0.083442
BP/1/82	Oudenodon bainii	0.0821182
BSP 1934-VIII-32	Oudenodon bainii	0.0904523
CGP M208	Oudenodon bainii	0.105882
CGP M845	Oudenodon bainii	0.0989011
CGP MIF133	Oudenodon bainii	0.0786517
CGP RS 452	Oudenodon bainii	0.0984916
CGP S115	Oudenodon bainii	0.116586
CGP STH463	Oudenodon bainii	0.0803108
MMK 4167	Oudenodon bainii	0.101776
MMK 4167	Oudenodon bainii	0.0997567
MMK 5032	Oudenodon bainii	0.0987108
MMK 5032	Oudenodon bainii	0.0955029
NHMUK 36232	Oudenodon bainii	0.0839454
NHMUK R4067	Oudenodon bainii	0.0731707
NMNH 24625	Oudenodon bainii	0.0869565
NMNH 24922	Oudenodon bainii	0.0980392
RC 170	Oudenodon bainii	0.105263
RC 86	Oudenodon bainii	0.0939597
SAM-PK-10066	Oudenodon bainii	0.114583
SAM-PK-10326	Oudenodon bainii	0.0919836
SAM-PK-11113	Oudenodon bainii	0.0760215
SAM-PK-1886	Oudenodon bainii	0.0824176
SAM-PK-4032	Oudenodon bainii	0.0888174
SAM-PK-5141	Oudenodon bainii	0.0847912
SAM-PK-6045	Oudenodon bainii	0.120588
SAM-PK-8777	Oudenodon bainii	0.126761
SAM-PK-K10416	Oudenodon bainii	0.0891329
SAM-PK-K10418	Oudenodon bainii	0.0789062
SAM-PK-K5227	Oudenodon bainii	0.0864865
SAM-PK-K5881	Oudenodon bainii	0.0911688
SAM-PK-K6441	Oudenodon bainii	0.0999445
SAM-PK-K7214	Oudenodon bainii	0.0758811
SAM-PK-K7293	Oudenodon bainii	0.0660532
SAM-PK-K7493	Oudenodon bainii	0.0792926
SAM-PK-K8602	Oudenodon bainii	0.0899559
SAM-PK-K8639	Oudenodon bainii	0.0752284
SM-PK-K10113	Oudenodon bainii	0.113241
TSK 67	Oudenodon bainii	0.0779817
IVPP V973	Parakannemeyeria	0.124928
IVPP V983	Parakannemeyeria	0.118167
NMQR 3000	Patranomodon	0.202128
AMNH 5325	Pelanomodon	0.118335
BP/1/106	Pelanomodon	0.111111
BP/1/535	Pelanomodon	0.0946143
BP/1/837	Pelanomodon	0.102657
CGP AF9183	Pelanomodon	0.068
NMNH 171065	Pelanomodon	0.106329
RC 10	Pelanomodon	0.130841
RC 150	Pelanomodon	0.108696
RC 98	Pelanomodon	0.0986301
BP/1/2134	Pristerodon	0.105882
BP/1/2642	Pristerodon	0.111842
BP/1/3410	Pristerodon	0.113297
BSP 1934-VIII-24	Pristerodon	0.0989011
BSP 1934-VIII-27	Pristerodon	0.121045
CGP WB106	Pristerodon	0.130435
NMNH 22944	Pristerodon	0.134247
NMQR 3120	Pristerodon	0.139729
SAM-PK-10153	Pristerodon	0.135747
SAM-PK-10161	Pristerodon	0.116396
SAM-PK-10322	Pristerodon	0.0998171
SAM-PK-10394a	Pristerodon	0.140092
SAM-PK-K11239	Pristerodon	0.145
SAM-PK-K1658	Pristerodon	0.115988
TM 313	Pristerodon	0.105263
UMZC T384	Pristerodon	0.146667
BP/1/5589	Prosictodon	0.0901921
BP/1/7190	Prosictodon	0.105
UNIPAMPA PV317P	Rastodon	0.127907
ISI R37	Rechnisaurus	0.139616
BP/1/2458a	Rhachiocephalus	0.111765
CGP C82	Rhachiocephalus	0.0813636
GPIT K100a	Rhachiocephalus	0.088785
GPIT K15a	Rhachiocephalus	0.1
NHMUK 36252	Rhachiocephalus	0.0818182
NMNH 410287	Rhachiocephalus	0.092562
RC 95	Rhachiocephalus	0.0979592
SAM-PK-3425	Rhachiocephalus	0.0827273
SAM-PK-8750	Rhachiocephalus	0.115
SAM-PK-K1393	Rhachiocephalus	0.0887978
PIN 1579/14	Rhadiodromus	0.121622
PIN 1579/50	Rhinodicynodon	0.1
NMNH 23342	Robertia	0.105096
NMQR 3526	Robertia	0.120667
SAM-PK-11461	Robertia	0.133889
SAM-PK-11690	Robertia	0.0965954
SAM-PK-11690	Robertia	0.0939597
SAM-PK-11756	Robertia	0.112344
SAM-PK-11756	Robertia	0.103947
SAM-PK-11761	Robertia	0.0963015
SAM-PK-11761	Robertia	0.101906
SAM-PK-11890	Robertia	0.103896
SAM-PK-K7652	Robertia	0.117647
SAM-PK-K7807	Robertia	0.10576
SAM-PK-K7992	Robertia	0.112821
NMT RB42	Sangusaurus	0.144
IVPP V315	Shaanbeikannemeyeria	0.157
BP/1/5532	Shansiodon	0.0909091
CAGS 320	Shansiodon	0.189231
IVPP V2416	Shansiodon	0.119567
IVPP V2418	Shansiodon	0.120966
CAGS 316	Sinokannemeyeria	0.155593
IVPP V974	Sinokannemeyeria	0.165714
SAM-PK-2347	Sintocephalus alticeps	0.124444
GPIT ????	Stahleckeria	0.183
PIN 2212/62	Suminia	0.198485
GPIT K292	Tetragonias	0.124528
BP/1/7624	Tropidostoma	0.083
CGP C22	Tropidostoma	0.118739
CGP CM 86-411	Tropidostoma	0.076148
CGP CM 86-573	Tropidostoma	0.0931192
CGP RMS 595	Tropidostoma	0.0971594
CGP RMS183	Tropidostoma	0.085
CGP RMS631	Tropidostoma	0.0945946
CGP RS327	Tropidostoma	0.0930233
CGP S224	Tropidostoma	0.112042
NHMUK R1662	Tropidostoma	0.107692
SAM-PK-10681	Tropidostoma	0.08567
SAM-PK-2356	Tropidostoma	0.0841121
SAM-PK-747	Tropidostoma	0.0826446
SAM-PK-8039	Tropidostoma	0.12973
SAM-PK-K10096	Tropidostoma	0.112941
SAM-PK-K10124	Tropidostoma	0.109738
SAM-PK-K11238	Tropidostoma	0.081
SAM-PK-K6742	Tropidostoma	0.0778378
SAM-PK-K6841	Tropidostoma	0.0810637
SAM-PK-K6940	Tropidostoma	0.123828
SAM-PK-K8603	Tropidostoma	0.103654
TM 249	Tropidostoma	0.0930507
TM 267	Tropidostoma	0.119048
PIN 157/1116	Ulemica	0.214286
PIN 2793/1	Ulemica	0.218579
SGU D-104/1	Uralokannemeyeria	0.147005
MACN 18.871	Vinceria	0.163655
PVL 3851	Vinceria	0.110544
PIN 1536/1	Vivaxosaurus trautscholdi	0.117647
PIN 2005/1	Vivaxosaurus trautscholdi	0.09375
PIN 2005/3	Vivaxosaurus trautscholdi	0.137805
ISI R38	Wadiasaurus	0.218232
IVPP V11677	Xiukannemeyeria	0.163208
IVPP 4457	Xiyukannemeyeria	0.173722

## Sheet: Character 9
Specimen	Taxon	Angle
NHCC LB314	Abajudon	94
NHMUK R9732	Angonisaurus	59
AMNH 5564	Aulacephalodon	69
BP/1/1557	Aulacephalodon	75
BP/1/2460	Aulacephalodon	77
BP/1/2983	Aulacephalodon	66
BP/1/300	Aulacephalodon	63
BP/1/304	Aulacephalodon	50
BP/1/634	Aulacephalodon	95
CGP CBT53	Aulacephalodon	66
CGP K30	Aulacephalodon	69
CGP MJF129	Aulacephalodon	58
NHMUK 36235	Aulacephalodon	61
RC 24	Aulacephalodon	68
RC 67	Aulacephalodon	60
SAM-PK-10021	Aulacephalodon	58
SAM-PK-10043	Aulacephalodon	65
UCMP V48106/42712	Aulacephalodon	89
PIN 4678/2	Australobarbarus	61
BSP 1934-VIII-516	Basilodon woodwardi	61
MMK 5264	Basilodon woodwardi	50
RC 117	Basilodon woodwardi	64
RC 39	Basilodon woodwardi	62
TM 199	Basilodon woodwardi	48
FMNH UR 2490	Brachyprosopus	75
FMNH UR 2493	Brachyprosopus	70
SAM-PK-11558	Brachyprosopus	64
SAM-PK-K7604a	Brachyprosopus	64
CGP/1/938	Bulbasaurus	100
SAM-PK-K10587	Bulbasaurus	84
SAM-PK-K11235	Bulbasaurus	126
BP/1/31	Cistecephalus	88
BSP 1932-I-502	Cistecephalus	97
BSP 1932-I-56	Cistecephalus	97
CGP RMS410	Cistecephalus	115
CGP WB6	Cistecephalus	100
SAM-PK-10665	Cistecephalus	97
SAM-PK-K11187	Cistecephalus	93
SAM-PK-K11189	Cistecephalus	106
SAM-PK-K7667	Cistecephalus	95
UCMP V48106/42704	Cistecephalus	78
UCMP V48109/42684	Cistecephalus	87
UCMP V48114/42679	Cistecephalus	93
BP/1/5737	Colobodectes	62
NMQR 3329	Colobodectes	70
NHCC LB14	Compsodon	103
BP/1/2188	Daptocephalus leoniceps	53
BP/1/3985	Daptocephalus leoniceps	82
BP/1/555	Daptocephalus leoniceps	66
BSP 1934-VIII-49	Daptocephalus leoniceps	51
NHMUK 47047	Daptocephalus leoniceps	78
NMNH 23337	Daptocephalus leoniceps	82
NMNH 25154	Daptocephalus leoniceps	65
NMQR 1544	Daptocephalus leoniceps	55
SAM-PK-K10022	Daptocephalus leoniceps	41
PIN 4644/1	Delectosaurus	78
GPIT/RE/7177 (=K101)	Dicynodon angielczyki	94
GPIT/RE/7175 (=K110)	Dicynodon angielczyki	58
UMZC T1089	Dicynodon angielczyki	77
UMZC T1122-1133	Dicynodon angielczyki	89
UMZC T982	Dicynodon angielczyki	60
B21	Dicynodon lacerticeps	74
B477	Dicynodon lacerticeps	84
B88	Dicynodon lacerticeps	67
BP/1/2880	Dicynodon lacerticeps	87
CGP 91 1b	Dicynodon lacerticeps	92
CGP GHG8	Dicynodon lacerticeps	68
NHMUK 36233	Dicynodon lacerticeps	70
NHMUK 47045	Dicynodon lacerticeps	68
RC 23	Dicynodon lacerticeps	95
RC 38	Dicynodon lacerticeps	70
RC 85	Dicynodon lacerticeps	97
RC 96	Dicynodon lacerticeps	65
SAM-PK-10046a	Dicynodon lacerticeps	86
SAM-PK-3722	Dicynodon lacerticeps	65
SAM-PK-8784	Dicynodon lacerticeps	76
SAM-PK-K10217	Dicynodon lacerticeps	113
SAM-PK-K7011	Dicynodon lacerticeps	85
SAM-PK-K7482	Dicynodon lacerticeps	82
SAM-PK-K7811	Dicynodon lacerticeps	51
SAM-PK-K9949	Dicynodon lacerticeps	60
SAM-PK-K9955	Dicynodon lacerticeps	62
SMFNS 51922	Dicynodon lacerticeps	79
TM 345	Dicynodon lacerticeps	91
UMMP Unnumbered	Dicynodon lacerticeps	61
BP/1/1562	Dicynodontoides	84
BP/1/3858	Dicynodontoides	78
BP/1/7773	Dicynodontoides	94
GPIT K12	Dicynodontoides	84
GPIT K35a	Dicynodontoides	88
GPIT K48	Dicynodontoides	80
NHCC LB117	Dicynodontoides	80
RC 64	Dicynodontoides	95
RC 83	Dicynodontoides	84
SAM-PK-3723	Dicynodontoides	93
SAM-PK-K7641	Dicynodontoides	74
UMZC T748	Dicynodontoides	105
UMZC T792	Dicynodontoides	108
BP/1/1928	Diictodon	71
BP/1/277	Diictodon	78
BP/1/287	Diictodon	104
BP/1/3011	Diictodon	66
BP/1/327	Diictodon	72
BP/1/352	Diictodon	70
BSP 1934-VIII-46	Diictodon	80
BSP 1934-VIII-47a	Diictodon	75
BSP 1934-VIII-48	Diictodon	65
IVPP V3260	Diictodon	85
NHMUK R11184	Diictodon	76
NMNH 452077	Diictodon	66
NMQR 298	Diictodon	69
SAM-PK-10086	Diictodon	67
SAM-PK-10341	Diictodon	65
SAM-PK-10377	Diictodon	68
SAM-PK-11084	Diictodon	85
SAM-PK-2354	Diictodon	96
SAM-PK-7420	Diictodon	99
SAM-PK-K11243	Diictodon	97
SAM-PK-K1242	Diictodon	81
SAM-PK-K1684	Diictodon	85
SAM-PK-K5105	Diictodon	108
SAM-PK-K5204	Diictodon	65
SAM-PK-K6017	Diictodon	70
SAM-PK-K6818	Diictodon	116
SAM-PK-K6921	Diictodon	80
SAM-PK-K6929	Diictodon	87
SAM-PK-K6979	Diictodon	67
SAM-PK-K7036	Diictodon	101
SAM-PK-K7281	Diictodon	71
SAM-PK-K7673	Diictodon	82
SAM-PK-K7730	Diictodon	75
SAM-PK-K7738	Diictodon	87
SAM-PK-K7738	Diictodon	94
SAM-PK-K8585	Diictodon	57
SMFNS 55274	Diictodon	81
TM 253	Diictodon	100
TM 268	Diictodon	62
UCMP V3691/42056	Diictodon	66
UCMP V3694/42397	Diictodon	83
UCMP V48109/42720	Diictodon	77
BP/1/5287	Dinanomodon	101
NMQR 68	Dinanomodon	68
RC 22	Dinanomodon	64
RC 36	Dinanomodon	74
RC 77	Dinanomodon	103
RC 9	Dinanomodon	60
MCZ 1628	Dinodontosaurus	74
MCZ 1678	Dinodontosaurus	80
MCZ 3454	Dinodontosaurus	73
MCZ 3457	Dinodontosaurus	60
MGB(?) 367/99	Dinodontosaurus	80
BP/1/4569	Dolichuranus	91
BP/1/4570	Dolichuranus	99
BP/1/4573	Dolichuranus	94
CGP FnoE1/Fno4569	Dolichuranus	92
CGP M6	Dolichuranus	57
PIN 2353/37	Elph	89
SAM-PK-K1517	Emdyops	102
SAM-PK-K6693	Emdyops	95
AMNH 8209	Emydops	78
BP/1/2366	Emydops	108
BP/1/262	Emydops	96
BP/1/862	Emydops	96
CGP M1000	Emydops	122
MMK 4165	Emydops	91
NHMUK R4957	Emydops	116
NHMUK R4960	Emydops	103
SAM-PK-10148	Emydops	104
SAM-PK-10170	Emydops	109
SAM-PK-2667	Emydops	98
SAM-PK-640	Emydops	67
SAM-PK-708	Emydops	103
SAM-PK-K1671	Emydops	95
SAM-PK-K6623	Emydops	89
AMNH 5571	Endothiodon bathystoma	89
AMNH 5574	Endothiodon bathystoma	65
BP/1/1659	Endothiodon bathystoma	95
RC 675	Endothiodon bathystoma	93
SAM-PK2676	Endothiodon bathystoma	62
NHMUK PV R12443	Endothiodon tolani	106
NMQR 2902	Eodicynodon oosthuizeni	76
NMQR 2904	Eodicynodon oosthuizeni	92
NMQR 2912	Eodicynodon oosthuizeni	73
NMQR 2989	Eodicynodon oosthuizeni	91
NMQR 2990	Eodicynodon oosthuizeni	93
ROZ 11	Eodicynodon oosthuizeni	98
SAM-PK-17574	Eodicynodon oosthuizeni	53
BP/1/1779	Eosimops	62
BP/1/6673	Eosimops	91
BP/1/6674	Eosimops	89
NMNH 23345	Eosimops	70
NMQR 3139	Eosimops	89
NMQR 3145	Eosimops	87
NMQR 3626	Eosimops	87
SAM-PK-K296	Eosimops	74
GPIT K19	Euptychognathus bathyrhynchus	65
SAM-PK-4005	Galeops	41
GPIT K114	Geikia locusticeps	103
GPIT K87	Geikia locusticeps	94
UMZC T1284	Geikia locusticeps	75
UMZC T764	Geikia locusticeps	97
UMZC T981	Geikia locusticeps	67
PIN 156/114	Idelesaurus	91
PIN 156/4	Idelesaurus	74
MACN 18055	Ischigualastia	63
PVL 3807	Ischigualastia	50
UFRGS 0151	Jachaleria	40
IVPP RV341407	Jimusaria sinkianensis	72
R313	Kannemeyeria lophorhinus	108
BP/1/1168	Kannemeyeria simocephalus	102
SAM-PK-10555	Kannemeyeria simocephalus	99
SAM-PK-3017	Kannemeyeria simocephalus	98
UMMP 14530	Kannemeyeria simocephalus	91
GPIT K130	Katumbia	90
UMZC T761	Katumbia	95
UMZC T791	Katumbia	94
GPIT K52	Kawingasaurus	105
GPIT K55a	Kawingasaurus	106
GPIT K55b	Kawingasaurus	118
GPIT K55d	Kawingasaurus	111
GPIT K55e	Kawingasaurus	103
GPIT K56	Kawingasaurus	98
RC 63	Keyseria benjamini	63
BP/1/2889	Kitchinganomodon	78
BP/1/815	Kitchinganomodon	87
RC 25	Kitchinganomodon	77
RC 88	Kitchinganomodon	68
TSK 23	Kitchinganomodon	61
FMNH Unnumbered	Lystrosaurus curvatus	75
NHMUK R6760	Lystrosaurus curvatus	66
NMQR C299	Lystrosaurus curvatus	92
SAM-PK-706	Lystrosaurus curvatus	62
BSP 1934-VIII-511	Lystrosaurus declivis	106
NHMUK 36221	Lystrosaurus declivis	99
NMQR 3592	Lystrosaurus declivis	75
NMQR 815	Lystrosaurus declivis	89
SAM-PK-K10454	Lystrosaurus declivis	88
SAM-PK-K12	Lystrosaurus declivis	100
SAM-PK-K1398	Lystrosaurus declivis	74
TM 21	Lystrosaurus declivis	75
IVPP V8532	Lystrosaurus hedini	92
AM 4040	Lystrosaurus maccaigi	107
BP/1/3972	Lystrosaurus maccaigi	90
SAM-PK-K116	Lystrosaurus maccaigi	55
BP/1/4798	Lystrosaurus murrayi	92
NMQR 3593	Lystrosaurus murrayi	76
SAM-PK-K10092	Lystrosaurus murrayi	80
SAM-PK-K10461	Lystrosaurus murrayi	87
SAM-PK-K8	Lystrosaurus murrayi	113
TM 4050	Lystrosaurus murrayi	58
BP/1/2701a	Myosaurus	93
BP/1/4269	Myosaurus	90
SAM-PK-3526	Myosaurus	114
SAM-PK-3526a	Myosaurus	85
ML1620	Niassodon	84
BP/1/3419	Odontocyclops	109
BP/1/3585	Odontocyclops	103
BP/1/3589	Odontocyclops	92
PIN 1758/5	Otsheria	53
AM 4545	Oudenodon bainii	74
BP/1/109	Oudenodon bainii	85
BP/1/111	Oudenodon bainii	90
BP/1/1240	Oudenodon bainii	77
BP/1/2214	Oudenodon bainii	92
BP/1/337	Oudenodon bainii	102
BP/1/722	Oudenodon bainii	72
BP/1/730	Oudenodon bainii	63
BP/1/82	Oudenodon bainii	82
BSP 1934-VIII-32	Oudenodon bainii	78
CGP M208	Oudenodon bainii	92
CGP M845	Oudenodon bainii	83
CGP MIF133	Oudenodon bainii	76
CGP RS 452	Oudenodon bainii	83
GPIT ???	Oudenodon bainii	79
MMK 4167	Oudenodon bainii	83
NHMUK 35232	Oudenodon bainii	85
NHMUK R4067	Oudenodon bainii	86
NMNH 24625	Oudenodon bainii	67
RC 170	Oudenodon bainii	85
RC 86	Oudenodon bainii	80
SAM-PK-10066	Oudenodon bainii	83
SAM-PK-11113	Oudenodon bainii	90
SAM-PK-1886	Oudenodon bainii	89
SAM-PK-4032	Oudenodon bainii	91
SAM-PK-5141	Oudenodon bainii	73
SAM-PK-6045	Oudenodon bainii	66
SAM-PK-8777	Oudenodon bainii	70
SAM-PK-K10113	Oudenodon bainii	86
SAM-PK-K10124	Oudenodon bainii	91
SAM-PK-K10416	Oudenodon bainii	70
SAM-PK-K10418	Oudenodon bainii	90
SAM-PK-K5227	Oudenodon bainii	78
SAM-PK-K6441	Oudenodon bainii	85
SAM-PK-K7214	Oudenodon bainii	73
SAM-PK-K7293	Oudenodon bainii	65
SAM-PK-K7493	Oudenodon bainii	91
SAM-PK-K8602	Oudenodon bainii	91
SAM-PK10326	Oudenodon bainii	62
SCGP STH463	Oudenodon bainii	58
TSK 67	Oudenodon bainii	92
IVPP V973	Parakannemeyeria	65
IVPP V983	Parakannemeyeria	85
NMQR 3000	Patranomodon	60
AMNH 5325	Pelanomodon	96
BP/1/106	Pelanomodon	91
BP/1/535	Pelanomodon	105
BP/1/792	Pelanomodon	100
BP/1/837	Pelanomodon	60
CGP AF9183	Pelanomodon	96
NMNH 171065	Pelanomodon	127
RC 150	Pelanomodon	78
RC 98	Pelanomodon	97
AM 2825	Pristerodon	120
BP/1/2134	Pristerodon	99
BP/1/2642	Pristerodon	119
BP/1/3410	Pristerodon	99
BSP 1934-VIII-27	Pristerodon	110
NMNH 22944	Pristerodon	89
SAM-PK-10153	Pristerodon	89
SAM-PK-10322	Pristerodon	103
SAM-PK-K1658	Pristerodon	91
TM 313	Pristerodon	99
UMZC T384	Pristerodon	85
BP/1/5589	Prosictodon	73
BP/1/7190	Prosictodon	89
UNIPAMPA PV317P	Rastodon	63
ISI R37	Rechnisaurus	99
BP/1/1512	Rhachiocephalus	80
CGP C82	Rhachiocephalus	109
GPIT K100a	Rhachiocephalus	90
GPIT K15a	Rhachiocephalus	93
NHMUK 36252	Rhachiocephalus	81
RC 95	Rhachiocephalus	83
SAM-PK-3425	Rhachiocephalus	70
SAM-PK-K1393	Rhachiocephalus	99
PIN 1579/14	Rhadiodromus	69
NMNH 23342	Robertia	77
NMQR 3526	Robertia	83
SAM-PK-11461	Robertia	80
SAM-PK-11690	Robertia	91
SAM-PK-11690	Robertia	103
SAM-PK-11756	Robertia	91
SAM-PK-11761	Robertia	75
SAM-PK-11890	Robertia	75
SAM-PK-11890	Robertia	107
SAM-PK-K7807	Robertia	89
SAM-PK-K7992	Robertia	71
IVPP V315	Shaanbeikannemeyeria	77.7
CAGS 320	Shansiodon	60
IVPP V2418	Shansiodon	84
CAGS 316	Sinokannemeyeria	65
IVPP V974	Sinokannemeyeria	53
SAM-PK-2347	Sintocephalus alticeps	65
GPIT ????	Stahleckeria	111
PIN 2212/62	Suminia	50
GPIT K292	Tetragonias	68
BP/1/7624	Tropidostoma	94
CGP CM 86-411	Tropidostoma	84
CGP CM 86-573	Tropidostoma	71
CGP RMS631	Tropidostoma	109
CGP RS327	Tropidostoma	73
CGP S224	Tropidostoma	124
NHMUK R1662	Tropidostoma	121
SAM-PK-10681	Tropidostoma	83
SAM-PK-747	Tropidostoma	81
SAM-PK-K11238	Tropidostoma	97
SAM-PK-K6742	Tropidostoma	103
SAM-PK-K6841	Tropidostoma	74
SAM-PK-K6940	Tropidostoma	97
SAM-PK-K8603	Tropidostoma	92
SAM-PK-K8633	Tropidostoma	70
TM 267	Tropidostoma	32
TM 385	Tropidostoma	62
UMZC T386	Tropidostoma	108
PIN 2793/1	Ulemica	49
MACN 18.871	Vinceria	70
PVL 3851	Vinceria	70
PIN 2005/3	Vivaxosaurus trautscholdi	79
IVPP V11677	Xiyukannemeyeria	98
IVPP V4457	Xiyukannemeyeria	71

## Sheet: Character 10
Specimen	Taxon	Ratio
NHMUK R9723	Angonisaurus	0.0597909
AMNH 5564	Aulacephalodon	0.307692
BP/1/2460	Aulacephalodon	0.0960384
BP/1/2983	Aulacephalodon	0.121951
BP/1/304	Aulacephalodon	0.12513
BP/1/4124	Aulacephalodon	0.106667
BP/1/634	Aulacephalodon	0.143939
BP/1/642	Aulacephalodon	0.141304
CGP CBT53	Aulacephalodon	0.112245
CGP MJF129	Aulacephalodon	0.126316
MMK 4663	Aulacephalodon	0.10882
RC 24	Aulacephalodon	0.106061
SAM-PK-10021	Aulacephalodon	0.151163
PIN 4678/2	Australobarbarus	0.16
BSP 1934-VIII-516	Basilodon woodwardi	0.104167
MMK 4166	Basilodon woodwardi	0.122917
MMK 5246	Basilodon woodwardi	0.190561
RC 39	Basilodon woodwardi	0.133333
TM 199	Basilodon woodwardi	0.141459
FMNH UR 2490	Brachyprosopus	0.152595
SAM-PK-K7604a	Brachyprosopus	0.134064
SAM-PK-K7604b	Brachyprosopus	0.162607
CGP/1/938	Bulbasaurus	0.0529801
CGP/1/949	Bulbasaurus	0.054878
SAM-PK-K10587	Bulbasaurus	0.0540541
SAM-PK-K11235	Bulbasaurus	0.0473373
NMQR 3329	Colobodectes	0.205521
NHCC LB116	Compsodon	0.221
NHCC LB13	Compsodon	0.227
NHCC LB14	Compsodon	0.212
GPIT/RE/9641 (=K2)	Daptocephalus huenei	0.0942408
NMT RB43	Daptocephalus huenei	0.140462
BP/1/2188	Daptocephalus leoniceps	0.106796
BP/1/2784	Daptocephalus leoniceps	0.105263
BP/1/3928	Daptocephalus leoniceps	0.104167
BP/1/3985	Daptocephalus leoniceps	0.08714
BP/1/555	Daptocephalus leoniceps	0.121212
NHMUK 47047	Daptocephalus leoniceps	0.116071
NMNH 23337	Daptocephalus leoniceps	0.138889
SAM-PK-K10022	Daptocephalus leoniceps	0.0776699
UCMP V36102/33431	Daptocephalus leoniceps	0.14346
IVPP V7940	Daqingshanodon limbus	0.189155
PIN 4644/1	Delectosaurus	0.13
GPIT/RE/7177 (=K101)	Dicynodon angielczyki	0.101266
GPIT/RE/7175 (=K110)	Dicynodon angielczyki	0.120879
UMZC T1089	Dicynodon angielczyki	0.143902
UMZC T1122-1133	Dicynodon angielczyki	0.0892857
B477	Dicynodon lacerticeps	0.114943
B88	Dicynodon lacerticeps	0.0989011
BSP 1934-VIII-515a/b	Dicynodon lacerticeps	0.141304
CGP GHG8	Dicynodon lacerticeps	0.0877193
NHMUK 36233	Dicynodon lacerticeps	0.153226
NHMUK 47045	Dicynodon lacerticeps	0.0942994
NMNH 25211	Dicynodon lacerticeps	0.120482
RC 23	Dicynodon lacerticeps	0.1
RC 38	Dicynodon lacerticeps	0.142857
RC 85	Dicynodon lacerticeps	0.129032
RC 96	Dicynodon lacerticeps	0.132653
SAM-PK-K10217	Dicynodon lacerticeps	0.169808
SAM-PK-K7011	Dicynodon lacerticeps	0.166667
SAM-PK-K7482	Dicynodon lacerticeps	0.141176
SAM-PK-K7591	Dicynodon lacerticeps	0.096
SAM-PK-K7806	Dicynodon lacerticeps	0.12
SAM-PK-K9955	Dicynodon lacerticeps	0.108844
SMFNS 51922	Dicynodon lacerticeps	0.0833333
TM 345	Dicynodon lacerticeps	0.111111
UMMP Unnumbered	Dicynodon lacerticeps	0.10101
BP/1/1562	Dicynodontoides	0.265306
GPIT K12	Dicynodontoides	0.180952
GPIT K48	Dicynodontoides	0.144144
NHCC LB117	Dicynodontoides	0.195
RC 64	Dicynodontoides	0.174419
RC 83	Dicynodontoides	0.19802
SAM-PK-3723	Dicynodontoides	0.158103
UMZC T749	Dicynodontoides	0.176471
UMZC T792	Dicynodontoides	0.135478
ATB B-42	Digalodon	0.173
AMNH 5308	Diictodon	0.247872
BP/1/1928	Diictodon	0.227573
BP/1/277	Diictodon	0.250434
BP/1/287	Diictodon	0.237826
BP/1/3011	Diictodon	0.182813
BP/1/327	Diictodon	0.22923
BSP 1934-VIII-48	Diictodon	0.201681
NMQR 2939	Diictodon	0.231271
NMQR 298	Diictodon	0.213343
NMQR 3121	Diictodon	0.216774
NMQR 3427	Diictodon	0.205794
SAM-PK-10086	Diictodon	0.166667
SAM-PK-10341	Diictodon	0.213216
SAM-PK-11084	Diictodon	0.200073
SAM-PK-2354	Diictodon	0.198765
SAM-PK-7420	Diictodon	0.255514
SAM-PK-K11243	Diictodon	0.215
SAM-PK-K1242	Diictodon	0.173897
SAM-PK-K5105	Diictodon	0.182432
SAM-PK-K5204	Diictodon	0.219076
SAM-PK-K6724	Diictodon	0.259065
SAM-PK-K6818	Diictodon	0.17546
SAM-PK-K6873	Diictodon	0.240029
SAM-PK-K6929	Diictodon	0.204579
SAM-PK-K6979	Diictodon	0.199854
SAM-PK-K7036	Diictodon	0.191529
SAM-PK-K7281	Diictodon	0.247255
SAM-PK-K7643	Diictodon	0.209924
SAM-PK-K7673	Diictodon	0.225527
SAM-PK-K7675	Diictodon	0.208887
SAM-PK-K7730	Diictodon	0.224238
SAM-PK-K7738	Diictodon	0.179818
SAM-PK-K8585	Diictodon	0.221118
SMFNS 55274	Diictodon	0.255556
TM 253	Diictodon	0.207792
UCMP V3504/32131	Diictodon	0.209968
UCMP V3691/42056	Diictodon	0.185185
BP/1/5287	Dinanomodon	0.112245
NMQR 68	Dinanomodon	0.10411
RC 42	Dinanomodon	0.111111
RC 9	Dinanomodon	0.096
SAM-PK-K10618	Dinanomodon	0.109618
MCZ 3454	Dinodontosaurus	0.076087
UFRGS PV0113T	Dinodontosaurus	0.0719553
BP/1/4569	Dolichuranus	0.063
BP/1/4570	Dolichuranus	0.065
BP/1/4573	Dolichuranus	0.064
CGP FnoE1/Fno4569	Dolichuranus	0.0775862
CGP M6	Dolichuranus	0.0909091
CGP R316	Dolichuranus	0.133929
CGP R320	Dolichuranus	0.104762
CGP R334	Dolichuranus	0.0769231
SAM-PK-K1517	Emdyops	0.159091
SAM-PK-K6693	Emdyops	0.151899
AMNH 8209	Emydops	0.172692
BP/1/2366	Emydops	0.202703
BP/1/262	Emydops	0.197368
BP/1/862	Emydops	0.160969
CGP C100	Emydops	0.222222
CGP M1000	Emydops	0.188406
NHMUK R4957	Emydops	0.179104
SAM-PK-10148	Emydops	0.142857
SAM-PK-10170	Emydops	0.2
SAM-PK-11060	Emydops	0.150794
SAM-PK-2667	Emydops	0.236364
SAM-PK-3721	Emydops	0.188406
SAM-PK-640	Emydops	0.183333
SAM-PK-K1671	Emydops	0.125
SAM-PK-K6623	Emydops	0.130435
BP/1/1659	Endothiodon bathystoma	0.1625
RC 675	Endothiodon bathystoma	0.131579
NMQR 2906	Eodicynodon oosthuizeni	0.275449
NMQR 2911	Eodicynodon oosthuizeni	0.194444
NMQR 2978	Eodicynodon oosthuizeni	0.172414
NMQR 2989	Eodicynodon oosthuizeni	0.127907
NMQR 2990	Eodicynodon oosthuizeni	0.16319
NMQR 2991	Eodicynodon oosthuizeni	0.159091
BP/1/1779	Eosimops	0.175439
NMNH 23345	Eosimops	0.142857
NMQR 3145	Eosimops	0.121696
NMQR 3626	Eosimops	0.227844
SAM-PK-K296	Eosimops	0.193346
GPIT K19	Euptychognathus bathyrhynchus	0.0842105
GPIT K114	Geikia locusticeps	0.129412
GPIT K87	Geikia locusticeps	0.153061
PIN 156/114	Idelesaurus	0.148148
PIN 156/4	Idelesaurus	0.197753
MACN 18055	Ischigualastia	0.0611111
MCZ 3119	Ischigualastia	0.0701754
PVL ???	Ischigualastia	0.0639944
PVL 3401	Ischigualastia	0.0651811
PVL 3807	Ischigualastia	0.0590793
UFRGS 0151	Jachaleria	0.0836415
IVPP RV341407	Jimusaria sinkianensis	0.0977881
BP/1/3638	Kannemeyeria lophorhinus	0.0632026
R313	Kannemeyeria lophorhinus	0.109
NMNH 22947	Kannemeyeria simocephalus	0.0925926
NMQR 1127	Kannemeyeria simocephalus	0.0666667
SAM-PK-3017	Kannemeyeria simocephalus	0.0713401
UCMP V4747/42916	Kannemeyeria simocephalus	0.0701001
UMMP 14530	Kannemeyeria simocephalus	0.0705882
GPIT K130	Katumbia	0.121495
UMZC T761	Katumbia	0.143288
BP/1/2889	Kitchinganomodon	0.0797872
BP/1/819	Kitchinganomodon	0.0545455
RC 26	Kitchinganomodon	0.0744681
FMNH Unnumbered	Lystrosaurus curvatus	0.0979147
NHMUK R6760	Lystrosaurus curvatus	0.11236
NMQR C299	Lystrosaurus curvatus	0.0697674
SAM-PK-706	Lystrosaurus curvatus	0.0634966
BSP 1934-VIII-511	Lystrosaurus declivis	0.123077
NHMUK 36221	Lystrosaurus declivis	0.104651
NMQR 3592	Lystrosaurus declivis	0.057971
NMQR 815	Lystrosaurus declivis	0.119491
SAM-PK-K10454	Lystrosaurus declivis	0.078307
SAM-PK-K12	Lystrosaurus declivis	0.0895757
SAM-PK-K1378	Lystrosaurus declivis	0.0830937
SAM-PK-K1398	Lystrosaurus declivis	0.117136
TM 21	Lystrosaurus declivis	0.126984
IVPP V3243	Lystrosaurus hedini	0.0728743
IVPP V3265	Lystrosaurus hedini	0.0856588
IVPP V8532	Lystrosaurus hedini	0.0795807
AM 404	Lystrosaurus maccaigi	0.0740741
AM 4040	Lystrosaurus maccaigi	0.24
BP/1/3972	Lystrosaurus maccaigi	0.0963695
SAM-PK-K116	Lystrosaurus maccaigi	0.0773883
BP/1/4798	Lystrosaurus murrayi	0.112967
NMQR 3593	Lystrosaurus murrayi	0.078125
SAM-PK-3599	Lystrosaurus murrayi	0.0963772
SAM-PK-K10092	Lystrosaurus murrayi	0.0903881
SAM-PK-K10461	Lystrosaurus murrayi	0.116587
SAM-PK-K8	Lystrosaurus murrayi	0.105499
TM 4050	Lystrosaurus murrayi	0.104478
SAM-PK-3526	Myosaurus	0.222222
SAM-PK-3526a	Myosaurus	0.194444
BP/1/3419	Odontocyclops	0.0973451
BP/1/3585	Odontocyclops	0.135294
BP/1/3589	Odontocyclops	0.211765
CGP CB28	Odontocyclops	0.0787402
PIN 1758/5	Otsheria	0.107868
BP/1/1240	Oudenodon bainii	0.127228
BP/1/1328	Oudenodon bainii	0.138953
BP/1/303	Oudenodon bainii	0.173573
BP/1/337	Oudenodon bainii	0.110113
BP/1/730	Oudenodon bainii	0.113919
BP/1/82	Oudenodon bainii	0.178588
CGP M845	Oudenodon bainii	0.144186
CGP RMS 594	Oudenodon bainii	0.1254
CGP RS219	Oudenodon bainii	0.271747
CGP/1/389	Oudenodon bainii	0.117337
GPIT ????	Oudenodon bainii	0.15
MMK 4167	Oudenodon bainii	0.127237
NHMUK 36232	Oudenodon bainii	0.125
RC 170	Oudenodon bainii	0.157895
RC 86	Oudenodon bainii	0.16
SAM-PK-10066	Oudenodon bainii	0.165
SAM-PK-1886	Oudenodon bainii	0.104162
SAM-PK-1886	Oudenodon bainii	0.164835
SAM-PK-4032	Oudenodon bainii	0.101062
SAM-PK-4032	Oudenodon bainii	0.106087
SAM-PK-6045	Oudenodon bainii	0.0912081
SAM-PK-K10113	Oudenodon bainii	0.135794
SAM-PK-K10124	Oudenodon bainii	0.147235
SAM-PK-K10418	Oudenodon bainii	0.149378
SAM-PK-K5227	Oudenodon bainii	0.149749
SAM-PK-K6441	Oudenodon bainii	0.123108
SAM-PK-K7214	Oudenodon bainii	0.156177
SAM-PK-K7293	Oudenodon bainii	0.114577
SAM-PK-K7493	Oudenodon bainii	0.240787
SAM-PK-K8602	Oudenodon bainii	0.04827
TM 262	Oudenodon bainii	0.185185
TSK 67	Oudenodon bainii	0.119266
IVPP V973	Parakannemeyeria	0.104094
IVPP V983	Parakannemeyeria	0.0807678
IVPP V984	Parakannemeyeria	0.120012
NMQR 3000	Patranomodon	0.0425532
AMNH 5325	Pelanomdoon	0.168652
BP/1/792	Pelanomdoon	0.105882
CGP AF9183	Pelanomdoon	0.0656
BP/1/535	Pelanomodon	0.188406
RC 150	Pelanomodon	0.266187
RC 98	Pelanomodon	0.136986
BP/1/2134	Pristerodon	0.206897
BP/1/2642	Pristerodon	0.157895
BP/1/3410	Pristerodon	0.295261
BSP 1934-VIII-24	Pristerodon	0.197802
NMNH 22944	Pristerodon	0.194444
SAM-PK-10153	Pristerodon	0.213333
SAM-PK-10394a	Pristerodon	0.210472
SAM-PK-K11239	Pristerodon	0.164
SAM-PK-K1658	Pristerodon	0.206667
TM 313	Pristerodon	0.208333
BP/1/5589	Prosictodon	0.131149
UNIPAMPA PV317P	Rastodon	0.104651
BP/1/1512	Rhachiocephalus	0.0555556
BP/1/2458a	Rhachiocephalus	0.0930233
CGP C84	Rhachiocephalus	0.258182
SAM-PK-8750	Rhachiocephalus	0.14
SAM-PK-K1393	Rhachiocephalus	0.168675
PIN 1579/14	Rhadiodromus	0.0878378
NMNH 23342	Robertia	0.212766
SAM-PK-11461	Robertia	0.149351
SAM-PK-11690	Robertia	0.151253
SAM-PK-11761	Robertia	0.270833
SAM-PK-11890	Robertia	0.184211
SAM-PK-K7807	Robertia	0.222973
NMT RB42	Sangusaurus	0.091
IVPP V315	Shaanbeikannemeyeria	0.176
BP/1/5532	Shansiodon	0.107477
CAGS 320	Shansiodon	0.0922963
CAGS 316	Sinokannemeyeria	0.109336
IVPP V974	Sinokannemeyeria	0.109524
SAM-PK-2347	Sintocephalus alticeps	0.131868
GPIT ????	Stahleckeria	0.052
PIN 2212/62	Suminia	0.0895522
GPIT K292	Tetragonias	0.0985222
UMZC T753	Tetragonias	0.0782123
BP/1/7624	Tropidostoma	0.17
CGP CM 86-411	Tropidostoma	0.166504
CGP CM86/573	Tropidostoma	0.173019
CGP RMS183	Tropidostoma	0.16
CGP RMS28	Tropidostoma	0.0587558
CGP RMS631	Tropidostoma	0.146667
CGP RS327	Tropidostoma	0.123596
CGP S224	Tropidostoma	0.11076
SAM-PK-10681	Tropidostoma	0.180343
SAM-PK-2356	Tropidostoma	0.0942518
SAM-PK-2356	Tropidostoma	0.130841
SAM-PK-747	Tropidostoma	0.217391
SAM-PK-K11238	Tropidostoma	0.211
SAM-PK-K6742	Tropidostoma	0.107527
SAM-PK-K6841	Tropidostoma	0.1492
SAM-PK-K6940	Tropidostoma	0.112727
SAM-PK-K8603	Tropidostoma	0.147403
SAM-PK-K8633	Tropidostoma	0.0726502
SAM-PK-K9960	Tropidostoma	0.111466
TM 249	Tropidostoma	0.168605
TM 267	Tropidostoma	0.130952
SGU D-104/1	Uralokannemeyeria	0.0907441
MACN 18.871	Vinceria	0.152661
PIN 1536/1	Vivaxosaurus trautscholdi	0.102273
PIN 2005/1	Vivaxosaurus trautscholdi	0.111111
PIN 2005/3	Vivaxosaurus trautscholdi	0.149425
IVPP V11677	Xiyukannemeyeria	0.0857396

[truncated: 11 more sheets: Character 12, Character 13, Character 14, Character 15, Character 16, Character 17, Character 18, Character 19, Character 20 & 21, Character 22, Character 23]
